# Supplementary material for: Evolutionary relationships and taxonomy of Microtea (Microteaceae), a basal lineage in the core Caryophyllales
Source: PhytoKeys. 2019 Jan 9;(115):1–50. doi: 10.3897/phytokeys.115.29041 (PMC6335385; doi:10.3897/phytokeys.115.29041)
Supplement: XML Treatment for Microtea [file phytokeys.115.29041-treatment1.xml]

<!DOCTYPE tp:taxon-treatment
  PUBLIC "-//TaxonX//DTD Taxonomic Treatment Publishing DTD v0 20100105//EN" "tax-treatment-NSO.dtd">
<tp:taxon-treatment xmlns:tp="http://www.plazi.org/taxpub"><tp:treatment-meta><kwd-group><label>Taxon classification</label><kwd><named-content xmlns:xlink="http://www.w3.org/1999/xlink" content-type="kingdom">Plantae</named-content></kwd><kwd><named-content xmlns:xlink="http://www.w3.org/1999/xlink" content-type="order">Caryophyllales</named-content></kwd><kwd><named-content xmlns:xlink="http://www.w3.org/1999/xlink" content-type="family">Microteaceae</named-content></kwd></kwd-group><mixed-citation publication-type="journal"><person-group><name><surname>Sukhorukov</surname><given-names>Alexander P.</given-names></name><name><surname>Sennikov</surname><given-names>Alexander N.</given-names></name><name><surname>Nilova</surname><given-names>Maya V.</given-names></name><name><surname>Mazei</surname><given-names>Yuri</given-names></name><name><surname>Kushunina</surname><given-names>Maria</given-names></name><name><surname>Marchioretto</surname><given-names>Maria Salete</given-names></name><name><surname>Hanáček</surname><given-names>Pavel</given-names></name></person-group><article-title>Evolutionary relationships and taxonomy of <italic><tp:taxon-name><tp:taxon-name-part taxon-name-part-type="genus" reg="Microtea">Microtea</tp:taxon-name-part></tp:taxon-name></italic> (<tp:taxon-name><tp:taxon-name-part taxon-name-part-type="family">Microteaceae</tp:taxon-name-part></tp:taxon-name>), a basal lineage in the core <tp:taxon-name><tp:taxon-name-part taxon-name-part-type="order">Caryophyllales</tp:taxon-name-part></tp:taxon-name></article-title><source>PhytoKeys</source><day>9</day><month>1</month><year>2019</year><volume>2019</volume><issue>115</issue><fpage>1</fpage><lpage>50</lpage><pub-id pub-id-type="doi">10.3897/phytokeys.115.29041</pub-id></mixed-citation></tp:treatment-meta><tp:nomenclature><label>Gen.</label><tp:taxon-name>
                <tp:taxon-name-part taxon-name-part-type="genus" reg="Microtea">Microtea</tp:taxon-name-part>
              </tp:taxon-name><tp:taxon-authority>Sw., Prodr. [O.P.Swartz]: 53 (1788).</tp:taxon-authority><tp:nomenclature-citation-list><tp:nomenclature-citation><tp:taxon-name>
                    <tp:taxon-name-part taxon-name-part-type="genus" reg="Microtea">Microtea</tp:taxon-name-part>
                    <tp:taxon-name-part taxon-name-part-type="species" reg="debilis">debilis</tp:taxon-name-part>
                  </tp:taxon-name><comment>Sw. (type species)</comment></tp:nomenclature-citation><tp:nomenclature-citation><tp:taxon-name><tp:taxon-name-part taxon-name-part-type="genus" reg="Schollera">Schollera</tp:taxon-name-part></tp:taxon-name><comment>Rohr, Skr. Naturhist.-Selsk. 2: 210 (1792), nom. illegit., non Roth (1788). </comment></tp:nomenclature-citation><tp:nomenclature-citation><tp:taxon-name><tp:taxon-name-part taxon-name-part-type="genus" reg="Microtea">Microtea</tp:taxon-name-part><tp:taxon-name-part taxon-name-part-type="infraspecific-rank">subgen.</tp:taxon-name-part><tp:taxon-name-part taxon-name-part-type="subgenus" reg="Schollera">Schollera</tp:taxon-name-part></tp:taxon-name><comment>(Rohr) H.Walter, Pflanzenr. (Engler) 39: 127 (1909), nom. inval. (Art. 22.2). Type species: <tp:taxon-name><tp:taxon-name-part taxon-name-part-type="genus" reg="Microtea">M.</tp:taxon-name-part><tp:taxon-name-part taxon-name-part-type="species" reg="debilis">debilis</tp:taxon-name-part></tp:taxon-name> Sw. Note: <xref ref-type="bibr" rid="B58">Vahl (1792)</xref> established that a new generic name, <tp:taxon-name><tp:taxon-name-part taxon-name-part-type="genus" reg="Schollera">Schollera</tp:taxon-name-part></tp:taxon-name> was based on the plant that he considered conspecific with <tp:taxon-name><tp:taxon-name-part taxon-name-part-type="genus" reg="Microtea">Microtea</tp:taxon-name-part><tp:taxon-name-part taxon-name-part-type="species" reg="debilis">debilis</tp:taxon-name-part></tp:taxon-name>. The type of <tp:taxon-name><tp:taxon-name-part taxon-name-part-type="genus" reg="Schollera">Schollera</tp:taxon-name-part></tp:taxon-name> Rohr is therefore that of <tp:taxon-name><tp:taxon-name-part taxon-name-part-type="genus" reg="Microtea">Microtea</tp:taxon-name-part><tp:taxon-name-part taxon-name-part-type="species" reg="debilis">debilis</tp:taxon-name-part></tp:taxon-name> (<xref ref-type="bibr" rid="B55">Turland et al. 2018</xref>: Art. 10.2). </comment></tp:nomenclature-citation><tp:nomenclature-citation><tp:taxon-name><tp:taxon-name-part taxon-name-part-type="genus" reg="Ancistrocarpus">Ancistrocarpus</tp:taxon-name-part></tp:taxon-name><comment>Kunth, Nov. Gen. Sp. [quarto] 2: 186 (1817). Type species: <tp:taxon-name><tp:taxon-name-part taxon-name-part-type="genus" reg="Ancistrocarpus">A.</tp:taxon-name-part><tp:taxon-name-part taxon-name-part-type="species" reg="maypurensis">maypurensis</tp:taxon-name-part></tp:taxon-name> Kunth (≡<tp:taxon-name><tp:taxon-name-part taxon-name-part-type="genus" reg="Microtea">Microtea</tp:taxon-name-part><tp:taxon-name-part taxon-name-part-type="species" reg="maypurensis">maypurensis</tp:taxon-name-part></tp:taxon-name> (Kunth) G.Don). </comment></tp:nomenclature-citation><tp:nomenclature-citation><tp:taxon-name><tp:taxon-name-part taxon-name-part-type="genus" reg="Potamophila">Potamophila</tp:taxon-name-part></tp:taxon-name><comment>Schrank, Pl. Rar. Hort. Monac. 2: tab. 63 (1821) nom. illegit., non R.Br. (1810). Type species: <tp:taxon-name><tp:taxon-name-part taxon-name-part-type="genus" reg="Potamophila">P.</tp:taxon-name-part><tp:taxon-name-part taxon-name-part-type="species" reg="parviflora">parviflora</tp:taxon-name-part></tp:taxon-name> Schrank (=<tp:taxon-name><tp:taxon-name-part taxon-name-part-type="genus" reg="Microtea">Microtea</tp:taxon-name-part><tp:taxon-name-part taxon-name-part-type="species" reg="maypurensis">maypurensis</tp:taxon-name-part></tp:taxon-name> (Kunth) G.Don). </comment></tp:nomenclature-citation><tp:nomenclature-citation><tp:taxon-name><tp:taxon-name-part taxon-name-part-type="genus" reg="Ceratococca">Ceratococca</tp:taxon-name-part></tp:taxon-name><comment>Willd. ex Roem. &amp; Schult., Syst. Veg., ed. 15, 6: LXX (1820). Type species: <tp:taxon-name><tp:taxon-name-part taxon-name-part-type="genus" reg="Ceratococca">C.</tp:taxon-name-part><tp:taxon-name-part taxon-name-part-type="species" reg="maypurensis">maypurensis</tp:taxon-name-part></tp:taxon-name> Humb. &amp; Bonpl. ex Roem. &amp; Schult. (=<tp:taxon-name><tp:taxon-name-part taxon-name-part-type="genus" reg="Microtea">Microtea</tp:taxon-name-part><tp:taxon-name-part taxon-name-part-type="species" reg="maypurensis">maypurensis</tp:taxon-name-part></tp:taxon-name> (Kunth) G.Don). </comment></tp:nomenclature-citation><tp:nomenclature-citation><tp:taxon-name><tp:taxon-name-part taxon-name-part-type="genus" reg="Aphananthe">Aphananthe</tp:taxon-name-part></tp:taxon-name><comment>Link, Enum. Hort. Berol. Alt. 1: 383 (1821), nom. rej. Type species: <tp:taxon-name><tp:taxon-name-part taxon-name-part-type="genus" reg="Aphananthe">A.</tp:taxon-name-part><tp:taxon-name-part taxon-name-part-type="species" reg="celosioides">celosioides</tp:taxon-name-part></tp:taxon-name> (Spreng.) Link (≡<tp:taxon-name><tp:taxon-name-part taxon-name-part-type="genus" reg="Microtea">Microtea</tp:taxon-name-part><tp:taxon-name-part taxon-name-part-type="species" reg="celosioides">celosioides</tp:taxon-name-part></tp:taxon-name> (Spreng.) Moq. ex Sennikov &amp; Sukhor.). Note: The generic name <tp:taxon-name><tp:taxon-name-part taxon-name-part-type="genus" reg="Aphananthe">Aphananthe</tp:taxon-name-part></tp:taxon-name> Link is rejected in favour of its later homonym, <tp:taxon-name><tp:taxon-name-part taxon-name-part-type="genus" reg="Aphananthe">Aphananthe</tp:taxon-name-part></tp:taxon-name> Planch. (<tp:taxon-name><tp:taxon-name-part taxon-name-part-type="family">Cannabaceae</tp:taxon-name-part></tp:taxon-name>). </comment></tp:nomenclature-citation></tp:nomenclature-citation-list></tp:nomenclature><tp:treatment-sec sec-type="description" id="SECID0EZ5BI"><title>Description of the genus.</title><p>Annuals, perennial herbs, rarely dwarf subshrubs; stems angulate, glabrous or papillate; leaves alternate, sessile or pedunculate, entire, filiform to ovate or obovate, cuneate or truncate, apically mostly acuminate, a persistent leaf rosette usually present, cauline leaves resembling the rosulate leaves or much shorter; <!--PageBreak-->inflorescence a spike or thyrsoid; pedicel inconspicuous or up to 3 mm long; flowers actinomorphic, bisexual, subtended by a hyaline bract and two similar bracteoles, sometimes bracteoles absent; perianth of (4)5 glabrous segments or lobes, green, white or yellowish; stamens (4)5 in alternisepalous position, or 6–8 (in both antesepalous and alternisepalous positions), anthers 0.15–0.30 mm, introrse, thecae globose, pollen grains pantoporate; ovary roundish; style not present or very short, stigmas 2–5; fruit nut-like, single-seeded, dry; pericarp projections (if present) not evident in flowering condition, pericarp at fruiting stage reticulate, mostly having finger-shaped outgrowths (emergences) that can be plumose (with additional smaller hair-like projections) or hooked at their apices; seeds spherical, black, with rugose or alveolate surface, with annular embryo located vertically and abundant perisperm.</p><p>Ten species distributed in the (sub)tropics of the Americas; two – <italic><tp:taxon-name><tp:taxon-name-part taxon-name-part-type="genus" reg="Microtea">M.</tp:taxon-name-part><tp:taxon-name-part taxon-name-part-type="species" reg="debilis">debilis</tp:taxon-name-part></tp:taxon-name></italic> and <italic><tp:taxon-name><tp:taxon-name-part taxon-name-part-type="genus" reg="Microtea">M.</tp:taxon-name-part><tp:taxon-name-part taxon-name-part-type="species" reg="maypurensis">maypurensis</tp:taxon-name-part></tp:taxon-name></italic> – are considered as aliens in the humid tropics of Africa (Cameroon) and Asia (Indonesia), respectively.</p></tp:treatment-sec><ref-list><ref id="B58"><mixed-citation xmlns:xlink="http://www.w3.org/1999/xlink" xlink:type="simple"><person-group><name name-style="western"><surname>Vahl</surname><given-names>M</given-names></name></person-group> (<year>1792</year>) [Comments on <italic><tp:taxon-name><tp:taxon-name-part taxon-name-part-type="genus">Schollera</tp:taxon-name-part></tp:taxon-name></italic>]. Skrifter af Naturhistorie-Selskabet i Kjøbenhavn 2: 210.</mixed-citation></ref><ref id="B55"><mixed-citation xmlns:xlink="http://www.w3.org/1999/xlink" xlink:type="simple"><person-group><name name-style="western"><surname>Turland</surname><given-names>NJ</given-names></name><name name-style="western"><surname>Wiersema</surname><given-names>JH</given-names></name><name name-style="western"><surname>Barrie</surname><given-names>FR</given-names></name><name name-style="western"><surname>Greuter</surname><given-names>W</given-names></name><name name-style="western"><surname>Hawksworth</surname><given-names>DL</given-names></name><name name-style="western"><surname>Herendeen</surname><given-names>PS</given-names></name><name name-style="western"><surname>Knapp</surname><given-names>S</given-names></name><name name-style="western"><surname>Kusber</surname><given-names>W-H</given-names></name><name name-style="western"><surname>Li</surname><given-names>D-Z</given-names></name><name name-style="western"><surname>Marhold</surname><given-names>K</given-names></name><name name-style="western"><surname>May</surname><given-names>TW</given-names></name><name name-style="western"><surname>McNeill</surname><given-names>J</given-names></name><name name-style="western"><surname>Monro</surname><given-names>AM</given-names></name><name name-style="western"><surname>Prado</surname><given-names>J</given-names></name><name name-style="western"><surname>Price</surname><given-names>MJ</given-names></name><name name-style="western"><surname>Smith</surname><given-names>GF</given-names></name></person-group> (<role>Eds</role>) (<year>2018</year>) International Code of Nomenclature for algae, fungi, and plants (Shenzhen Code) adopted by the Nineteenth International Botanical Congress Shenzhen, China, July 2017. Glashütten, Koeltz Botanical Books (Regnum Vegetabile 159).</mixed-citation></ref></ref-list></tp:taxon-treatment>
