# Supplementary material for: Evolutionary relationships and taxonomy of Microtea (Microteaceae), a basal lineage in the core Caryophyllales
Source: PhytoKeys. 2019 Jan 9;(115):1–50. doi: 10.3897/phytokeys.115.29041 (PMC6335385; doi:10.3897/phytokeys.115.29041)
Supplement: XML Treatment for M. debilis [file phytokeys.115.29041-treatment3.xml]

<!DOCTYPE tp:taxon-treatment
  PUBLIC "-//TaxonX//DTD Taxonomic Treatment Publishing DTD v0 20100105//EN" "tax-treatment-NSO.dtd">
<tp:taxon-treatment xmlns:tp="http://www.plazi.org/taxpub"><tp:treatment-meta><kwd-group><label>Taxon classification</label><kwd><named-content xmlns:xlink="http://www.w3.org/1999/xlink" content-type="kingdom">Plantae</named-content></kwd><kwd><named-content xmlns:xlink="http://www.w3.org/1999/xlink" content-type="order">Caryophyllales</named-content></kwd><kwd><named-content xmlns:xlink="http://www.w3.org/1999/xlink" content-type="family">Microteaceae</named-content></kwd></kwd-group><mixed-citation publication-type="journal"><person-group><name><surname>Sukhorukov</surname><given-names>Alexander P.</given-names></name><name><surname>Sennikov</surname><given-names>Alexander N.</given-names></name><name><surname>Nilova</surname><given-names>Maya V.</given-names></name><name><surname>Mazei</surname><given-names>Yuri</given-names></name><name><surname>Kushunina</surname><given-names>Maria</given-names></name><name><surname>Marchioretto</surname><given-names>Maria Salete</given-names></name><name><surname>Hanáček</surname><given-names>Pavel</given-names></name></person-group><article-title>Evolutionary relationships and taxonomy of <italic><tp:taxon-name><tp:taxon-name-part taxon-name-part-type="genus" reg="Microtea">Microtea</tp:taxon-name-part></tp:taxon-name></italic> (<tp:taxon-name><tp:taxon-name-part taxon-name-part-type="family">Microteaceae</tp:taxon-name-part></tp:taxon-name>), a basal lineage in the core <tp:taxon-name><tp:taxon-name-part taxon-name-part-type="order">Caryophyllales</tp:taxon-name-part></tp:taxon-name></article-title><source>PhytoKeys</source><day>9</day><month>1</month><year>2019</year><volume>2019</volume><issue>115</issue><fpage>1</fpage><lpage>50</lpage><pub-id pub-id-type="doi">10.3897/phytokeys.115.29041</pub-id></mixed-citation></tp:treatment-meta><tp:nomenclature><label>1.</label><tp:taxon-name>
                <tp:taxon-name-part taxon-name-part-type="genus" reg="Microtea">M.</tp:taxon-name-part>
                <tp:taxon-name-part taxon-name-part-type="species" reg="debilis">debilis</tp:taxon-name-part>
              </tp:taxon-name><tp:taxon-authority>Sw., Prodr. [O.P.Swartz]: 53 (1788).</tp:taxon-authority><tp:nomenclature-citation-list><tp:nomenclature-citation><tp:taxon-name><tp:taxon-name-part taxon-name-part-type="genus" reg="Microtea">M.</tp:taxon-name-part><tp:taxon-name-part taxon-name-part-type="species" reg="debilis">debilis</tp:taxon-name-part><tp:taxon-name-part taxon-name-part-type="authority">Sw.</tp:taxon-name-part><tp:taxon-name-part taxon-name-part-type="infraspecific-rank">var.</tp:taxon-name-part><tp:taxon-name-part taxon-name-part-type="variety" reg="ovata">ovata</tp:taxon-name-part></tp:taxon-name><comment>Delile ex Moq. in DC., Prodr. 13(2): 17 (1849). Lectotype (Sukhorukov, designated here): Overseas territories of France. Guadeloupe, herb. Desfontaines (P00798994!). </comment></tp:nomenclature-citation><tp:nomenclature-citation><tp:taxon-name><tp:taxon-name-part taxon-name-part-type="genus" reg="Microtea">M.</tp:taxon-name-part><tp:taxon-name-part taxon-name-part-type="species" reg="debilis">debilis</tp:taxon-name-part><tp:taxon-name-part taxon-name-part-type="infraspecific-rank">var.</tp:taxon-name-part><tp:taxon-name-part taxon-name-part-type="variety" reg="rhombifolia">rhombifolia</tp:taxon-name-part></tp:taxon-name><comment>Moq. in DC., Prodr. 13(2): 17 (1849). Holotype: [without locality data] “Herb. Poiret in Herb. Moquin-Tandon” (P00798997!). Note: One specimen at K contains both varieties (<tp:taxon-name><tp:taxon-name-part taxon-name-part-type="genus" reg="Microtea">M.</tp:taxon-name-part><tp:taxon-name-part taxon-name-part-type="species" reg="debilis">debilis</tp:taxon-name-part><tp:taxon-name-part taxon-name-part-type="infraspecific-rank">var.</tp:taxon-name-part><tp:taxon-name-part taxon-name-part-type="variety" reg="ovata">ovata</tp:taxon-name-part></tp:taxon-name><tp:taxon-name><tp:taxon-name-part taxon-name-part-type="genus" reg="Microtea"/></tp:taxon-name> and<tp:taxon-name><tp:taxon-name-part taxon-name-part-type="genus" reg="Microtea">M.</tp:taxon-name-part><tp:taxon-name-part taxon-name-part-type="species" reg="debilis">debilis</tp:taxon-name-part><tp:taxon-name-part taxon-name-part-type="infraspecific-rank">var.</tp:taxon-name-part><tp:taxon-name-part taxon-name-part-type="variety" reg="rhombifolia">rhombifolia</tp:taxon-name-part></tp:taxon-name>) mounted on one sheet and identified as such by Moquin-Tandon. It contains several plant fragments with different labels. The varieties can barely be distinguished from one another. </comment></tp:nomenclature-citation></tp:nomenclature-citation-list></tp:nomenclature><tp:treatment-sec sec-type="Lectotype" id="SECID0EMICI"><title>Lectotype.</title><p>(designated by <xref ref-type="bibr" rid="B23">Howard and Howard 1982</xref>: 76): OVERSEAS TERRITORIES OF THE NETHERLANDS. St. Eustatius, <italic>F. Masson s.n.</italic> in Herb. Banks (BM000019252!). Note. The species was described from the West Indies, and Saint <!--PageBreak-->Christopher Island (also known as Saint Kitts Island, St. Kitts &amp; Nevis) was reported as the only locality in the protologue. Although the personal herbarium of Swartz is incorporated in S, he noted for some species in his book (<xref ref-type="bibr" rid="B51">Swartz 1788</xref>) that in such cases he used the herbarium collections in Banks’s possession (<xref ref-type="bibr" rid="B47">Stearn 1961</xref>, <xref ref-type="bibr" rid="B23">Howard and Howard 1982</xref>). The collections used by <xref ref-type="bibr" rid="B51">Swartz (1788)</xref> are listed in Swartz’s subsequent publication, <italic>Flora Indiae Occidentalis</italic>, in which the original locality of <italic><tp:taxon-name><tp:taxon-name-part taxon-name-part-type="genus" reg="Microtea">M.</tp:taxon-name-part><tp:taxon-name-part taxon-name-part-type="species" reg="debilis">debilis</tp:taxon-name-part></tp:taxon-name></italic> was stated more accurately as the island of “St. Eustathii”, and “Masson” was indicated as the collector (<xref ref-type="bibr" rid="B52">Swartz 1797</xref>: 543). This specimen is the only element associated with the taxon by the original author, and consequently it was designated as the lectotype of the name (<xref ref-type="bibr" rid="B23">Howard and Howard 1982</xref>: 76). Although this was not indicated in the protologue, probably a further collection was available to Swartz by that time: a specimen of <italic><tp:taxon-name><tp:taxon-name-part taxon-name-part-type="genus" reg="Microtea">M.</tp:taxon-name-part><tp:taxon-name-part taxon-name-part-type="species" reg="debilis">debilis</tp:taxon-name-part></tp:taxon-name></italic> collected by H. de Ponthieu (reportedly in Grenada) was acquired by Swartz from Banks and subsequently given to L.J. Montin, a Swedish collector of herbarium material, whose private herbarium became part of S along with that of Swartz himself (<xref ref-type="bibr" rid="B29">Lindman 1916</xref>).</p></tp:treatment-sec><tp:treatment-sec sec-type="description" id="SECID0E3LCI"><title>Description.</title><p>Annuals, glabrous; stems decumbent, up to 30 cm (Fig. <xref ref-type="fig" rid="F11">11A</xref>); rosulate leaves up to 9 (10–12) cm, long-petiolate, obovate or oblong, mostly persistent; cauline leaves rhombic or ovate, cuneate; inflorescence a spike (Fig. <xref ref-type="fig" rid="F11">11B</xref>); flowers sessile or very shortly pedicellate (pedicels at fruiting ~1 mm); bracteoles absent; perianth segments 5, greenish, lanceolate or oblong; stamens (4)5; stigmas 2, thick; fruit roundish, 1.1–1.25 mm long and 1.0–1.2 mm wide (Fig. <xref ref-type="fig" rid="F4">4A, B</xref>), with finger-shaped outgrowths (up to 0.4 mm long); seed ~1.0 mm, with rough surface (Fig. <xref ref-type="fig" rid="F4">4D</xref>).</p><fig id="F11" position="float" orientation="portrait"><label>Figure 11.</label><caption><p><italic><tp:taxon-name><tp:taxon-name-part taxon-name-part-type="genus" reg="Microtea">Microtea</tp:taxon-name-part><tp:taxon-name-part taxon-name-part-type="species" reg="debilis">debilis</tp:taxon-name-part></tp:taxon-name></italic>: <bold>A</bold> general view of the plants (La Selva Biological Station, Costa Rica, 2001) <bold>B</bold> close-up of the inflorescence (La Selva Biological Station, Costa Rica, 2001). Photographs by Orlando Vargas Ramírez. See also <ext-link xmlns:xlink="http://www.w3.org/1999/xlink" xlink:type="simple" ext-link-type="uri" xlink:href="https://sura.ots.ac.cr/florula4/find_sp3.php?key_species_code=LS001515">https://sura.ots.ac.cr/florula4/find_sp3.php?key_species_code=LS001515</ext-link>.</p></caption><graphic xmlns:xlink="http://www.w3.org/1999/xlink" xlink:href="phytokeys-115-001-g011.jpg" position="float" orientation="portrait" xlink:type="simple" id="oo_255664.jpg"/></fig></tp:treatment-sec><tp:treatment-sec sec-type="habitat" id="SECID0E3NCI"><title>Habitat.</title><p>Sands, forest margins, or as a weed; altitudes up to 1000(1200) m a.s.l.</p></tp:treatment-sec><tp:treatment-sec sec-type="distribution" id="SECID0EBOCI"><title>Distribution.</title><p>Native to American tropics (Fig. <xref ref-type="fig" rid="F12">12</xref>).</p><fig id="F12" position="float" orientation="portrait"><label>Figure 12.</label><caption><p>Distribution map of <italic><tp:taxon-name><tp:taxon-name-part taxon-name-part-type="genus" reg="Microtea">Microtea</tp:taxon-name-part><tp:taxon-name-part taxon-name-part-type="species" reg="debilis">debilis</tp:taxon-name-part></tp:taxon-name></italic> in its native range.</p></caption><graphic xmlns:xlink="http://www.w3.org/1999/xlink" xlink:href="phytokeys-115-001-g012.jpg" position="float" orientation="portrait" xlink:type="simple" id="oo_255665.jpg"/></fig><!--PageBreak--></tp:treatment-sec><tp:treatment-sec sec-type="material" id="SECID0EEPCI"><title>Specimens examined.</title><p><bold>antigua &amp; barbuda</bold>: Dimsdale, 29 Aug 1937, <italic>H.E. Box 1005</italic> (BM000019212); <bold>belize</bold>: Manatee Lagoon, 1905, <italic>M.E. Peck 42</italic> (K); 22 mile of Stann Creek river, 250 ft, 3 July 1932, <italic>W.A. Schipp 286</italic> (K); Bright Lookout Bank, Sibun river, 12 Jan 1935, <italic>P.H. Gentle 1487</italic> (K); Toledo distr., 28 Oct 2005, <italic>C. Whitefoord &amp; V. Quiroz 106292</italic> (BM000895516); <bold>bolivia</bold>: La Paz, Upper Rio Beni, Dec 1906, <italic>J.W. Evans 54</italic> (BM); Rio Acre, Jan 1912, <italic>E. Ule 9363</italic> (G, K); Beni Dept., provinces Ballivián &amp; Yacuma, 27 May 1985, <italic>I. Guareco 477</italic> (M); Beni Dept., provinces Ballivian &amp; Yacuma, comunidad Charaton, 11 Mar 1995, <italic>E. Rivero 293</italic> (M); <bold>brazil</bold>: <bold>Acre</bold>: Sena Madureira Mun., 10 Oct 1968, <italic>G.T. Prance &amp; al. 7958</italic> (P05197144, U1473418); Serra do Moa, 24 Apr 1971, <italic>G.T. Prance et al. 12403</italic> (K); Sena Madureira to Rio Branco, 10 Oct 1968, <italic>G.T. Prance et al. 7958</italic> (K); Cruzeiro do Sul, 18 Nov 2001, <italic>T.B. Croat 85419</italic> (NY01187675 – image!); <bold>Amazonas</bold>: Barra do Rio Negro [Manaus], 1850, <italic>R. Spruce 1078</italic> (BM000019274, M); Mun. Boca do Acre, Rio Acre, Jan 1912, <italic>E. Ule 9363</italic> (L1673158); Barcelos, 9 Sep 1962, <italic>A.P. Duarte 7284</italic> (RB00272328 – image!); Manaus, 20 Oct 1971, <italic>P.J.M. Maas &amp; H. Maas 498</italic><!--PageBreak-->(U1473424); Manaus Mun., Rio Cuieiras, 50 km upstream, farm of Sr. Nemerio, 2 Apr 1974, <italic>J.C. Ongley &amp; J.F. Ramos P21790</italic> (K, U1473416); Rio Mapari, ca 30 km E of Borba, 24 Jun 1983, <italic>C. Todzia et al. 2246</italic> (K); Maués Mun., ca. 20 km E of Maués, 23 Jul 1983, <italic>S.R. Hill 13146</italic> (K); <bold>Maranhão</bold>: Rio Perizes, 12 Dec 1976, <italic>B.G.S. Ribeiro &amp; G.S. Pinheiro 1752</italic> (IAN154119 – image!); <bold>Parà</bold>: 1908, <italic>C.F. Baker 29</italic> (K, M); Rio Tapajos, 29 Feb 1920, <italic>anonym 14684</italic> (RB00272338 – image!); Belém, 10 Nov 1942, <italic>W.A. Archer 7794</italic> (K); <bold>Pernambuco</bold>: Aliança, Rio Branco, Apr 1913, <italic>J.G. Kuhlmann 3139</italic> (RB00272342 – image!); <bold>Rio Grande do Sul</bold>: Porto Alegre, Jan 1898, <italic>Reinedly s.n.</italic> (E). Note: The isolated record from Rio Grande do Sul may be locally alien, since the specimen was collected near the port. <bold>colombia: Cundinamarca Dept.</bold>: Bogotá, 1851–1857, <italic>J. Triana 5260</italic> (P04598044); <bold>Guainía Dept</bold>.: Rio Negro, San Felipe, 28 Sep1921, <italic>Ph.v. Luetzelburg 22249</italic> (M); <bold>Magdalena Dept</bold>.: Santa Marta, 1898–1901, <italic>H.H. Smith 1246</italic> (BM000019264, G, E, K, L1673160, LE, P04598033); <bold>Antioquia Dept</bold>.: Vuelta de Acuña, 14 Jan 1918, <italic>F.W. Pennell 3815</italic> (K); <bold>Bolivar Dept</bold>.: nr Turbaco, 9 Nov 1926, <italic>E.P. Killip &amp; A.C. Smith 14359</italic> (LE); <bold>Amazonas Dept</bold>.: Rio Putumayo, Sep/Oct 1930, <italic>G. Klug 1647</italic> (BM000019246, K); Rio Igara Paraná, Puerto Buenaventura, 12 Oct 1973, <italic>C. Sastre 2484</italic> (P04448856); <bold>Santander Dept</bold>.: Puerto Berrio, 6 Jun 1935, <italic>O. Haught 1752</italic> (BR, BM000019237); nr Barrancabermeja, 5 Mar 1967, <italic>J. de Bruijin 1593</italic> (WAG1166513); <bold>Tolima Dept</bold>.: San Sebastián de Mariquita, 25 Sep 2001, <italic>G.C. Bernal et al. 1096</italic> (COL000007803 – image!); <bold>Costa Rica</bold>: Talamanca, Mar 1894, <italic>A. Tonduz 8712</italic> (BM000019277, P03321182); Sipurio, Apr 1894, <italic>H. Pittier &amp; Th. Durand 8712</italic> (M, P04598123); Alajuela prov., Los Chiles, 4 Aug 1949, <italic>R.W. Holm &amp; H.H. Iltis 933</italic> (G, P04598124); Limón prov., Cordillera de Talamanca, <named-content xmlns:xlink="http://www.w3.org/1999/xlink" content-type="dwc:verbatimCoordinates" xlink:type="simple"><named-content content-type="geo-json" specific-use="{&#34;type&#34;:&#34;Point&#34;,&#34;coordinates&#34;:[-83.026389,9.673611]}" id="NCID0EMTCI" xlink:type="simple">9°40'25"N, 83°01'35"W</named-content></named-content>, 24 Feb 1989, <italic>G. Herrera 2439</italic> (BM000019239); <bold>DOMINICA</bold>: 1838, <italic>Murray 344</italic> (K); Oct 1881, <italic>H. Eggers 563</italic> (BR, G, L1673154, LE, LY, M, P04597992); Dubuc, 21 Jul 1983, <italic>Assi &amp; Portecop 16503</italic> (P06806988); St. Patrick, 8 Feb 1986, <italic>C. Whitefoord 5386</italic> (BM000019281); <bold>DOMINICAN REPUBLIC</bold>: Higüey, Nov 1946, <italic>R.A. Howard &amp; E.S. Howard 9731</italic> (P04598162); <bold>ECUADOR</bold>: <bold>Esmeraldas prov</bold>.: Timbre, 2 Jun 1955, <italic>E. Asplund 16558</italic> (B, G, K, P04598007); <bold>Guayas prov</bold>.: Balao, [without date] <italic>Hamilton 373</italic> (K, BM000019242); Balao, Dec 1891, <italic>Eggers 14122</italic> (B); Guayaquil, 1846–1849, <italic>W. Jameson 373</italic> (BM); nr Naranjito, Jun 1945, <italic>W.H. Camp 3575</italic> (P04598008); <bold>Los Ríos prov</bold>.: Clementina on Rio Pita, 12 Mar 1939, <italic>E. Asplund 5253</italic> (BR, G, K, P04598009); <bold>Manabi prov</bold>.: El Recreo, 1897, <italic>H. Eggers 14927</italic> (LE); Naranjapata, 21 Nov 1933, <italic>H.J.F. Schimpff 505</italic> (G, M); <bold>Napo prov</bold>.: Puerto Misahualli, May 1983, <italic>W. Palacios et al. 366</italic> (K); <bold>FRENCH GUIANA</bold>: St Georges, 14 May 1983, <italic>M.F. Prévost 1356</italic> (P04598030); Eau Claire, <named-content xmlns:xlink="http://www.w3.org/1999/xlink" content-type="dwc:verbatimCoordinates" xlink:type="simple"><named-content content-type="geo-json" specific-use="{&#34;type&#34;:&#34;Point&#34;,&#34;coordinates&#34;:[-53.200000,3.616667]}" id="NCID0EGVCI" xlink:type="simple">3°37'N, 53°12'W</named-content></named-content>, 15 Aug 1993, <italic>S. Mori et al. 23295</italic> (P05197089); Elahé, Abati Ti Wan, 6 Mar 1999, <italic>M. Pignal 927</italic> (P00176753); Cayenne, 15 May 1999, <italic>M.-F. Prévost 3657</italic> (P5197094, U1473414); <bold>GRENADA</bold> [Main Island]: 1844, <italic>J. Goudot s.n.</italic> (P04598036); Victoria [city], 20 Nov 1957, <italic>G.R. Proctor 17140</italic> (BM000019255); St. George’s, 11 May 1905, <italic>Broadway 4366</italic> (BR); <bold>GUADELOUPE</bold> (selected specimens): see type of <tp:taxon-name><tp:taxon-name-part taxon-name-part-type="genus" reg="Microtea">M.</tp:taxon-name-part><tp:taxon-name-part taxon-name-part-type="species" reg="debilis">debilis</tp:taxon-name-part><tp:taxon-name-part taxon-name-part-type="infraspecific-rank">var.</tp:taxon-name-part><tp:taxon-name-part taxon-name-part-type="variety" reg="ovata">ovata</tp:taxon-name-part></tp:taxon-name>; [without exact location and date] <italic>Bertero</italic>, herb. <italic>J. Gay 1820</italic> (K); [without exact location and date] coll. <italic>Bertero s.n.</italic> [herb. De Candolle] (G00676754); <!--PageBreak-->[without exact location] 1907, <italic>P. Duss 41</italic> (LY); Rivage de Capesterre, 1 Apr 1943, <italic>Questel 5064</italic> (P04597987); <bold>GUATEMALA</bold>: Izabal, Aug 1870, <italic>G. Bernoulli 877</italic> (G, K); <bold>GUYANA</bold> (selected specimens): [without location] 1868, <italic>Schomburgk 229</italic> (BR, L1673157, P04598083); Mazaruni river, Sep 1880, <italic>G.S. Jenman 748</italic> (K); Mazaruni river, Aug 1889, <italic>Jenman 5277</italic> (BM000019244, K); Rockstone, Sep 1905, <italic>A.W. Bartlett 8559</italic> (K); Aruka, NW district, Nov 1915, <italic>C.K. Bancroft &amp; N. Persaud s.n.</italic> (K); Tumatumari village, Jun 1921, <italic>H.A. Gleason 18</italic> (K); Amakura river, Northwest district, <named-content xmlns:xlink="http://www.w3.org/1999/xlink" content-type="dwc:verbatimCoordinates" xlink:type="simple"><named-content content-type="geo-json" specific-use="{&#34;type&#34;:&#34;Point&#34;,&#34;coordinates&#34;:[-60.000000,8.166667]}" id="NCID0E1YCI" xlink:type="simple">8°10'N, 60°W</named-content></named-content>, Mar 1923, <italic>J.S. de la Cruz 3548</italic> (K); Pomeroon district, Moruka river, Jul 1927, <italic>J.S. de la Cruz 4601</italic> (K); Cuyuni river, near Lower Camaria landing, 23 Nov 1929, <italic>N.Y. Sadwith 666</italic> (K); Mabaruma compound, 11 Jul 1934, <italic>W.A. Archer 2256</italic> (K); Waranama ranch, intermediate Savannahs, Berbice river, 9 Jun 1958, <italic>Harrison 1073</italic> (K); Potaro river, near Amatuk, 2000 ft, 10 Sep 1959, <italic>B.A. Whitton 344</italic> (K); [West Demerara Region] Essequibo, Henrietta, 4 Feb 1960, <italic>J.A. Harris 143</italic> (MHA); Royal Island, 5 May 1985, <italic>C. Feuillet 2181</italic> (B, P04598031); Cuyuni-Mazaruni Region, near Eping river, <named-content xmlns:xlink="http://www.w3.org/1999/xlink" content-type="dwc:verbatimCoordinates" xlink:type="simple"><named-content content-type="geo-json" specific-use="{&#34;type&#34;:&#34;Point&#34;,&#34;coordinates&#34;:[-60.216667,5.966667]}" id="NCID0ESZCI" xlink:type="simple">5°58'N, 60°13'W</named-content></named-content>, 396 m, 10 Feb 1991, <italic>T. McDowell 3985</italic> (K, U1473392); Pomeroon-Supenaam Region, Kabakaburi river, 8 Sep 1992, <italic>B. Hofmann &amp; L</italic>. <italic>Roberts 2443</italic> (U1473417); Rupununi distr., Manari, 2 Aug 1995, <italic>M.J. Jansen-Jacobs et al. 4733</italic> (U1473413); North-West distr., Moruka river, 9 Oct 1997, <italic>T. van Andel 1959</italic> (U1473415); <bold>HAITI</bold>: Ile La Tortue [Tortuga Island], La Vallée, 21 May 1925, <italic>E.L. Ekman 4063</italic> (G, K); <bold>HONDURAS</bold>: Roatan Island, Aug 1886, <italic>G.F. Gaumer 27</italic> (K); Santa Barbara Dept., San Pedro Sula, May 1888, <italic>C. Thieme 5427</italic> (K); nr Cangrejal river, foothills of Ceiba, 29 Jul 1938, <italic>T.G. Yuncker et al. 8674</italic> (BM00019283, G, K); Gracias a Dios dept., Cocobila, 10 Feb 1981, <italic>G.R. Proctor 38968</italic> (BM000019258); Gracias a Dios dept., Rio Platano Biosphere Reserve, 30 May 1985, <italic>S.G. Knees 2821</italic> (BM000019248); Atlántida, La Ceiba, 26 Sep 1991, <italic>M. Chorley 439</italic> (BM); Gracias a Dios dept., Tawahka Asangni Biosphere Reserve, 1994, <italic>P. House 99</italic> (BM000833935); <bold>JAMAICA</bold>: Negril, 9 Mar 1908, <italic>W. Harris 10214</italic> (BM000019231, K, P04598156); <bold>MARTINIQUE</bold>: [year] 1833, <italic>Sieber 93</italic> (BM000019251, BR, G, M, P04597991); [without exact location] 1839, <italic>Rivoire s.n.</italic> (P04597989); [without exact location] 1868–1869, <italic>Hahn 1026</italic> (B); nr St Pierre, Jun 1879, <italic>Cosson 811</italic> (K); June 1913, <italic>M. Mouret 128</italic> (P04597990); Tivoli, 12 Dec 1944, <italic>H. Stehle 5552</italic> (U1473388); <bold>MONTSERRAT</bold>: Plymouth, 5 Feb 1959, <italic>G.R. Proctor 19021</italic> (BM000019257); <bold>NETHERLANDS ANTILLES: St. Eustatius Island</bold>, [without exact location] 1908, <italic>I. Boldingh 89</italic> (U1473381); <bold>Saba Island</bold>, Bottom city, 29 Aug 1947, <italic>F. Arnoldo 892</italic> (U1473385); <bold>St. Martin</bold>: Filipsburg to Belvedere, 18 Aug 1908, <italic>I. Boldingh 2588</italic> (U1473387); <bold>NICARAGUA</bold>: Omotepe Island, Oct 1869, <italic>P. Lévy 241</italic> (G, P04598125); Puerto Cabezas, 5 Oct 1978, <italic>W.D. Stevens 10563</italic> (MO-20480120 – image!); Wiwili Mun., 20 Jan 2006, <italic>I. Coronado et al. 30888</italic> (MEXU); <bold>PANAMÁ</bold>: Isthmus of Panama, Feb 1850, <italic>A. Fendler 109</italic> (K); [no exact location] Jul 1861, <italic>J. Hayn 196</italic> (BM000019238, K); Isla Brava, 8 Jun 1909, <italic>E. André 350</italic> (K); El Real, 16 Jun 1959, <italic>W.L. Stern et al. 621</italic> (LE); Fort San Lorenzo, 17 Dec 1966, <italic>D. Burch et al. 1025</italic> (K); Ailigandi, 8 Oct 1978, <italic>B. Hammel 5041</italic> (MEXU); <bold>PERU</bold>: <bold>Huánuco Region</bold>: Prov. Pachitea, Dept. Huanuco, Bosque National de Iparia, 6 Dec 1966, <italic>J. Schunke 1322</italic> (G); Panguana, Nov/Dec <!--PageBreak-->2008, <italic>G. Gerlach 136</italic> (M); <bold>Puno Region</bold>: [San] Gaban, Aug 1854, <italic>R.F. Hohenacker 2443</italic> (G, M); <bold>Loreto Region</bold>: Maucallacta, Rio Paranapura, Jan 1935, <italic>G. Klug 3959</italic> (BM000019247, K); Loreto prov., 30 Oct 1940, <italic>E. Asplund 14151</italic> (G, K); Loreto dept., Rio Nanya, 7 Aug 1972, <italic>T.B. Croat 18874</italic> (E); Dept. Iquitos, Maynas, 19 May 1986, <italic>M. Rimachi 8194</italic> (BR); <bold>San Martín Region</bold>: Prov. Mariscal Cáceres, Dept. Tocache Nuevo, 6 Nov 1969, <italic>J. Schunke 3585</italic> (G); <bold>PUERTO RICO</bold>: nr Dorado, Mar 1922, <italic>N.L</italic>. <italic>Britton et al. 6650</italic> (NY00992870 – image!); Yabacoa, 11 Oct 1968, <italic>R.J. Wagner 1687</italic> (U1473389); Mun. de Patillas, 15 May 1988, <italic>C.M. Taylor &amp; J. Druitt 8097</italic> (NY00992874 – image!); <bold>ST. KITTS &amp; NEVIS</bold>: St. Kitts, nr Canada Estate, Sep/Oct 1901, <italic>N.L. Britton &amp; J.F. Cowell 275</italic> (NY01509872 – image!); <bold>ST. LUCIA</bold>: St Lucia, Jun 1879, <italic>H.B. Murray s.n.</italic> (K); Soufrière, 1958, <italic>G.R. Proctor 17789</italic> (BM000019256); Anse Mamin, 21 Nov 1938, <italic>H.E. Box 1999</italic> (BM); <bold>ST. VINCENT &amp; GRENADINES</bold>: St. Vincent [Island], 1822, <italic>L. Guilding s.n.</italic> (K); St. Vincent Island, 1826, <italic>Lambert s.n.</italic> (BR); [St. Vincent Island] pastures at Petit Bordell estate, 14 Oct 1949, <italic>I. Velez 3341</italic> (K); St. Vincent Island, [without date and collector] <italic>178</italic> (BM000019219); <bold>SURINAME</bold> (selected specimens): 1843, <italic>Hostmann s.n.</italic> (K); Paramaribo, 1851, <italic>Wullschlaegel 445</italic> (BR); Groningen, 10 May 1916, <italic>J.A. Samuels 115</italic> (K, L1673164, P04598019); Corantijnpolder nr Nieuw Nickerie, 27 Aug 1933, <italic>J. Lanjouw 634</italic> (K); Landsboerderij, 11 Feb 1955, <italic>J.C. Lindeman 521</italic> (U1473398); Zuid river, <named-content xmlns:xlink="http://www.w3.org/1999/xlink" content-type="dwc:verbatimCoordinates" xlink:type="simple"><named-content content-type="geo-json" specific-use="{&#34;type&#34;:&#34;Point&#34;,&#34;coordinates&#34;:[-56.816667,3.333333]}" id="NCID0EOADI" xlink:type="simple">3°20'N, 56°49'W</named-content></named-content>, 30 Sep 1963, <italic>H.S. Irwin et al. 57701</italic> (M, P04598018); distr. Suriname, Kalpoeweg, 13 Apr 1981, <italic>Ch. Kalpoe 16588</italic> (U1473404); Marowijne, Bigiston, 13 Apr 2006, <italic>T.R. van Andel &amp; L. McIntosh 5180</italic> (L0842725); <bold>TRINIDAD &amp; TOBAGO</bold> (selected specimens): Trinidad [Island], 1826, <italic>Sieber 134</italic> (L1673148, LE, M, P04598179); Tobago [Island], Nov 1889, <italic>H. Eggers 5826</italic> (P04597985); Tobago, Roxborough, 16 Oct 1912, <italic>W.E. Broadway 4642</italic> (G, K); Tobago, 15 May 1913, <italic>anonym s.n.</italic> (P04597986); Trinidad, Imperial College of Tropical Agriculture [St Augustine], New Farm, 80 ft, 20 Feb 1958, <italic>J.W. Purseglove 6112</italic> (K); Trinidad, Curepe, 8 miles E of Port-of-Spain, 25 May 1975, <italic>A. Raynal 15549</italic> (K); Tobago, Castara, 18 Jul 1910, <italic>W.R. Broadway 4068</italic> (E); <bold>VENEZUELA</bold> (selected specimens): <bold>Amazonas</bold>: Dept. Casiquiare, Maroa, 25 Aug 1978, <italic>O. Huber 2571</italic> (K); Alto Orinoco Mun., 1 May 2005, <italic>A. Fernández et al. 21234</italic> (NYBG03142590 – image!); <bold>Aragua State</bold>: Maracay, [without date] <italic>P.C. Vogl 20</italic> (BR, M); <bold>Barinas State</bold>: Barinas to San Cristobal, 13 Mar 1964, <italic>F.J. Breteler 3692</italic> (WAG1166512); <bold>Capital District</bold>: Caracas, 1864, <italic>Grosourdy 19</italic> (P04598045); Cordillera de la Costa, 19 Aug 2000, <italic>W. Meier et al. 7418</italic> (M); Cordillera de la Costa, 1 May 2002, <italic>W. Meier et al. 8153</italic> (G); <bold>Carabobo State</bold>: Companero, 1843, <italic>J. Linden 1338</italic> (LE, P04598050); San Esteban, 1893–1894, <italic>Mocquerys s.n.</italic> (H1332163); Chirgua, 700 m, 1 Jan 1939, <italic>A.H.G. Alston 5960</italic> (BM000019204, LE, U1473454); Distr. Bejuma, 16 Apr 2000, <italic>W. Meier &amp; N. Flauger 6878</italic> (G); <bold>Delta Amacuro State</bold>: Delta of Orinoco, San Antonio, 16 Feb 1911, <italic>F.E. Bond et al. 140</italic> (K); <bold>Falcón State</bold>: Rio Tucuyo, 26 Jan 1966, <italic>J.A. Steyermark &amp; A. Braun 94504</italic> (M); <bold>Mérida State</bold>: El Vigia, [without date] <italic>Mocquerys 981</italic> (P05197141); <bold>Monagas State</bold>: Lower Orinoco, Sacupana, Apr 1896, <italic>H.H. Rusby &amp; R.W. Squires 77</italic> (E, G, K, M); <bold>Sucre State</bold>: Cumaná, 1893–1894, <italic>Mocquerys 814</italic> (K, P04598035); <bold>Trujillo State</bold>: <!--PageBreak-->Trujillo city, 22 May 1971, <italic>C. Emilin &amp; B. de Rojas 964</italic> (U1473456); <bold>Vargas State</bold>: road from La Suagra to Macuto, Apr 1854, <italic>anonym s.n.</italic> (K); <bold>Yaracuy State</bold>: Chivacoa, 6 Mar 2004, <italic>W. Meier &amp; S. Nehlin 10101</italic> (G); San Felipe distr., 23 Mar 2004, <italic>W. Meier &amp; J.L. Escalona 10219</italic> (B 10 0455316); <bold>Zulia State</bold>: Maracaibo, 1826, <italic>Plée s.n.</italic> (P04598048); [without exact location] 1893–1894, <italic>Mocquerys 931</italic> (P04598034); <bold>VIRGIN ISLANDS</bold> (US): St Croix, Jolly Hill, 20 Jan 1906, <italic>C. Raunkier s.n.</italic> (BR, P04598163); St. Thomas, Charlotte Amalie, 9 Feb 1913, <italic>N.L. Britton et al. 470</italic> (NYBG01509850 – image!); Note: Data were not available on the presence of the species in Cuba, in agreement with the recent treatment of <italic><tp:taxon-name><tp:taxon-name-part taxon-name-part-type="genus" reg="Microtea">Microtea</tp:taxon-name-part></tp:taxon-name></italic> in this country (<xref ref-type="bibr" rid="B20">Greuter 2002</xref>). As alien found in tropical Africa (<xref ref-type="bibr" rid="B3">Bamps 1974</xref>; see also Fig. <xref ref-type="fig" rid="F13">13</xref>): <bold>CAMEROON</bold>: Douala, sea shore, Oct 1938, <italic>H. Jacques-Félix 2203</italic> (P04621264); Douala, 50 m, 21 Mar 1967, <italic>A. Meurillon 661</italic> (K); Douala, 8 Oct 1969, <italic>anonym 1721</italic> (P04621263, WAG1166511); West province, Moliwe, 3 miles N of Victoria, 400 ft, 16 Aug 1969, <italic>H. Chuml 301</italic> (K); South-West Province, NE of Muyuka, at foot of Cameroon Mt., 26 Aug 1983, <italic>D. Thomas 2538</italic> (K, P05156267, P05156282, WAG1166510).</p><fig id="F13" position="float" orientation="portrait"><label>Figure 13.</label><caption><p>Records of <italic><tp:taxon-name><tp:taxon-name-part taxon-name-part-type="genus" reg="Microtea">Microtea</tp:taxon-name-part><tp:taxon-name-part taxon-name-part-type="species" reg="debilis">debilis</tp:taxon-name-part></tp:taxon-name></italic> as an alien plant in Africa.</p></caption><graphic xmlns:xlink="http://www.w3.org/1999/xlink" xlink:href="phytokeys-115-001-g013.jpg" position="float" orientation="portrait" xlink:type="simple" id="oo_255666.jpg"/></fig></tp:treatment-sec><tp:treatment-sec><!--Section generated to contain objects referenced in tp:taxon-treatment.--><fig id="F4" position="float" orientation="portrait"><label>Figure 4.</label><caption><p>Fruits and seeds of <italic><tp:taxon-name><tp:taxon-name-part taxon-name-part-type="genus" reg="Microtea">Microtea</tp:taxon-name-part><tp:taxon-name-part taxon-name-part-type="species" reg="debilis">debilis</tp:taxon-name-part></tp:taxon-name></italic> and <italic><tp:taxon-name><tp:taxon-name-part taxon-name-part-type="genus" reg="Microtea">M.</tp:taxon-name-part><tp:taxon-name-part taxon-name-part-type="species" reg="celosioides">celosioides</tp:taxon-name-part></tp:taxon-name></italic>: <bold>A, B</bold> fruit of <italic><tp:taxon-name><tp:taxon-name-part taxon-name-part-type="genus" reg="Microtea">M.</tp:taxon-name-part><tp:taxon-name-part taxon-name-part-type="species" reg="debilis">debilis</tp:taxon-name-part></tp:taxon-name></italic>, enclosed in the perianth (St. Lucia, Soufrière, 1958, <italic>G.R. Proctor 17789</italic>, BM000019256) <bold>C, D</bold> seed of <italic><tp:taxon-name><tp:taxon-name-part taxon-name-part-type="genus" reg="Microtea">M.</tp:taxon-name-part><tp:taxon-name-part taxon-name-part-type="species" reg="debilis">debilis</tp:taxon-name-part></tp:taxon-name></italic> (Honduras, nr Cangrejal river, foothills of Ceiba, 29 Jul 1938, <italic>T.G. Yuncker et al. 8674</italic>, G) <bold>E, F</bold> fruit of <italic><tp:taxon-name><tp:taxon-name-part taxon-name-part-type="genus" reg="Microtea">M.</tp:taxon-name-part><tp:taxon-name-part taxon-name-part-type="species" reg="celosioides">celosioides</tp:taxon-name-part></tp:taxon-name></italic> (Retiro das Pedras, Brumadinho, 14 Dec 1998, <italic>J.R. Stehmann &amp; C.E.S. Ferreira 2399</italic>, PACA) <bold>G, H</bold> seed of <italic><tp:taxon-name><tp:taxon-name-part taxon-name-part-type="genus" reg="Microtea">M.</tp:taxon-name-part><tp:taxon-name-part taxon-name-part-type="species" reg="celosioides">celosioides</tp:taxon-name-part></tp:taxon-name></italic> (Retiro das Pedras, Brumadinho, 14 Dec 1998, <italic>J.R. Stehmann &amp; C.E.S. Ferreira 2399</italic>, PACA). Magnification: <bold>A, E</bold> – 30×, <bold>B, F</bold> – 100×, <bold>C, G</bold> – 50×, <bold>D, H</bold> – 300×.</p></caption><graphic xmlns:xlink="http://www.w3.org/1999/xlink" xlink:href="phytokeys-115-001-g004.jpg" position="float" orientation="portrait" xlink:type="simple" id="oo_255657.jpg"/></fig></tp:treatment-sec><ref-list><ref id="B23"><mixed-citation xmlns:xlink="http://www.w3.org/1999/xlink" xlink:type="simple"><person-group><name name-style="western"><surname>Howard</surname><given-names>RA</given-names></name><name name-style="western"><surname>Howard</surname><given-names>ES</given-names></name></person-group> (<year>1982</year>) <article-title>The West Indian taxa in Solander’s “Florula Indiae occidentalis”.</article-title><source>Journal of the Arnold Arboretum</source><volume>63</volume>: <fpage>63</fpage>–<lpage>81</lpage>.</mixed-citation></ref><ref id="B51"><mixed-citation xmlns:xlink="http://www.w3.org/1999/xlink" xlink:type="simple"><person-group><name name-style="western"><surname>Swartz</surname><given-names>OP</given-names></name></person-group> (<year>1788</year>) Nova genera and species plantarum seu prodromus descriptionum vegetabilium, maximam partem incognitorum quae sub itinere in Indiam Occidentalem annis 1783–[17]87. Bibliopoliis Acad. M. Swederi, Holmiae.</mixed-citation></ref><ref id="B47"><mixed-citation xmlns:xlink="http://www.w3.org/1999/xlink" xlink:type="simple"><person-group><name name-style="western"><surname>Stearn</surname><given-names>WT</given-names></name></person-group> (<year>1961</year>) Botanical gardens and botanical literature in the eighteenth century. In: Stevenson A (Ed.) Catalogue of botanical books in the collection of Rachel McMasters Miller Hunt, Vol. 2(1). The Hunt Botanical Library, Pittsburgh, vii–ccxliv.</mixed-citation></ref><ref id="B52"><mixed-citation xmlns:xlink="http://www.w3.org/1999/xlink" xlink:type="simple"><person-group><name name-style="western"><surname>Swartz</surname><given-names>OP</given-names></name></person-group> (<year>1797</year>) Flora Indiae occidentalis, Vol. 1. J. Palmius, Erlangen &amp; B. White et fil., London.</mixed-citation></ref><ref id="B29"><mixed-citation xmlns:xlink="http://www.w3.org/1999/xlink" xlink:type="simple"><person-group><name name-style="western"><surname>Lindman</surname><given-names>CAM</given-names></name></person-group> (<year>1916</year>) <article-title>Botaniska afdelning.</article-title> In: <person-group><name name-style="western"><surname>Anonymous</surname><given-names/></name></person-group> (<role>Ed.</role>) <issue-title>Naturhistoriska Riksmuseets historia: Dess uppkomst och utveckling.</issue-title><source>Almquist &amp; Wiksell, Stocklolm</source>, <fpage>93</fpage>–<lpage>129</lpage>.</mixed-citation></ref><ref id="B20"><mixed-citation xmlns:xlink="http://www.w3.org/1999/xlink" xlink:type="simple"><person-group><name name-style="western"><surname>Greuter</surname><given-names>W</given-names></name></person-group> (<year>2002</year>) <article-title><tp:taxon-name><tp:taxon-name-part taxon-name-part-type="family">Phytolaccaceae</tp:taxon-name-part></tp:taxon-name>.</article-title> In: <person-group><name name-style="western"><surname>Greuter</surname><given-names>W</given-names></name><name name-style="western"><surname>Rodrígez</surname><given-names>RR</given-names></name><name name-style="western"><surname>Manitz</surname><given-names>H</given-names></name></person-group> (<role>Eds</role>) <issue-title>Flora de Cuba, Fasc.</issue-title><source>6. Gantner Verlag, Ruggell</source>, <fpage>3</fpage>–<lpage>35</lpage>.</mixed-citation></ref><ref id="B3"><mixed-citation xmlns:xlink="http://www.w3.org/1999/xlink" xlink:type="simple"><person-group><name name-style="western"><surname>Bamps</surname><given-names>P</given-names></name></person-group> (<year>1974</year>) Présence d'une Phytolaccacée américaine, <italic><tp:taxon-name><tp:taxon-name-part taxon-name-part-type="genus">Microtea</tp:taxon-name-part><tp:taxon-name-part taxon-name-part-type="species">debilis</tp:taxon-name-part></tp:taxon-name></italic> Swartz, sur la côte du Cameroun. Bulletin du Jardin Botanique National de Belgique 44(3/4): 439. <ext-link xlink:type="simple" ext-link-type="doi" xlink:href="10.2307/3667682">https://doi.org/10.2307/3667682</ext-link></mixed-citation></ref></ref-list></tp:taxon-treatment>
