# Supplementary material for: Evolutionary relationships and taxonomy of Microtea (Microteaceae), a basal lineage in the core Caryophyllales
Source: PhytoKeys. 2019 Jan 9;(115):1–50. doi: 10.3897/phytokeys.115.29041 (PMC6335385; doi:10.3897/phytokeys.115.29041)
Supplement: XML Treatment for M. papillosa [file phytokeys.115.29041-treatment5.xml]

<!DOCTYPE tp:taxon-treatment
  PUBLIC "-//TaxonX//DTD Taxonomic Treatment Publishing DTD v0 20100105//EN" "tax-treatment-NSO.dtd">
<tp:taxon-treatment xmlns:tp="http://www.plazi.org/taxpub"><tp:treatment-meta><kwd-group><label>Taxon classification</label><kwd><named-content xmlns:xlink="http://www.w3.org/1999/xlink" content-type="kingdom">Plantae</named-content></kwd><kwd><named-content xmlns:xlink="http://www.w3.org/1999/xlink" content-type="order">Caryophyllales</named-content></kwd><kwd><named-content xmlns:xlink="http://www.w3.org/1999/xlink" content-type="family">Microteaceae</named-content></kwd></kwd-group><mixed-citation publication-type="journal"><person-group><name><surname>Sukhorukov</surname><given-names>Alexander P.</given-names></name><name><surname>Sennikov</surname><given-names>Alexander N.</given-names></name><name><surname>Nilova</surname><given-names>Maya V.</given-names></name><name><surname>Mazei</surname><given-names>Yuri</given-names></name><name><surname>Kushunina</surname><given-names>Maria</given-names></name><name><surname>Marchioretto</surname><given-names>Maria Salete</given-names></name><name><surname>Hanáček</surname><given-names>Pavel</given-names></name></person-group><article-title>Evolutionary relationships and taxonomy of <italic><tp:taxon-name><tp:taxon-name-part taxon-name-part-type="genus" reg="Microtea">Microtea</tp:taxon-name-part></tp:taxon-name></italic> (<tp:taxon-name><tp:taxon-name-part taxon-name-part-type="family">Microteaceae</tp:taxon-name-part></tp:taxon-name>), a basal lineage in the core <tp:taxon-name><tp:taxon-name-part taxon-name-part-type="order">Caryophyllales</tp:taxon-name-part></tp:taxon-name></article-title><source>PhytoKeys</source><day>9</day><month>1</month><year>2019</year><volume>2019</volume><issue>115</issue><fpage>1</fpage><lpage>50</lpage><pub-id pub-id-type="doi">10.3897/phytokeys.115.29041</pub-id></mixed-citation></tp:treatment-meta><tp:nomenclature><label>3.</label><tp:taxon-name>
                <tp:taxon-name-part taxon-name-part-type="genus" reg="Microtea">M.</tp:taxon-name-part>
                <tp:taxon-name-part taxon-name-part-type="species" reg="papillosa">papillosa</tp:taxon-name-part>
              </tp:taxon-name><tp:taxon-authority>M.S.Marchioretto &amp; J.C.de Siqueira, Pesquisas, Botânica 48: 30 (1998).</tp:taxon-authority></tp:nomenclature><tp:treatment-sec sec-type="Holotype" id="SECID0ERDAK"><title>Holotype.</title><p>BRAZIL. Minas Gerais, Estrada Conselheiro Mata, a 2 km do asfalto, Diamantina, 11 April 1982, <italic>L. Rossi, A. Furlan, N.L. Menezes, N. Hensold, H.L. Wagner &amp; E.M. Isejima 3317</italic> (PACA!).</p></tp:treatment-sec><tp:treatment-sec sec-type="description" id="SECID0EZDAK"><title>Description.</title><p>Perennial with a taproot or rarely annual (?) herb with caudex; stems erect, densely covered with short papillae; leaves papillate, oblong or lanceolate, appressed or somewhat spreading, cuneate, 2.0–4.0 cm long and 0.2–0.7 cm wide; inflorescence a spike; flowers subsessile, with the pedicels 0.25–0.5 mm long, with a bract and two bracteoles; perianth segments 5, oblong, greenish; stamens 6–8; stigmas 2, thick; fruit 1.1–1.25 × 0.9–1.1 mm, with short finger-shaped outgrowths (Fig. <xref ref-type="fig" rid="F5">5A, B</xref>); seed 0.9–1.0 mm, with rough surface (Fig. <xref ref-type="fig" rid="F5">5D</xref>). Morphologically, this species is most similar to <italic><tp:taxon-name><tp:taxon-name-part taxon-name-part-type="genus" reg="Microtea">M.</tp:taxon-name-part><tp:taxon-name-part taxon-name-part-type="species" reg="celosioides">celosioides</tp:taxon-name-part></tp:taxon-name></italic> and is distinguished by the papillate stems and leaves.</p></tp:treatment-sec><tp:treatment-sec sec-type="habitat" id="SECID0EWFAK"><title>Habitat.</title><p>Sandy substrates at altitudes 500–1400 m a.s.l.</p></tp:treatment-sec><tp:treatment-sec sec-type="distribution" id="SECID0E2FAK"><title>Distribution.</title><p>(Fig. <xref ref-type="fig" rid="F16">16</xref>) Endemic to Minas Gerais (Diamantina Mun.), Brazil.</p><fig id="F16" position="float" orientation="portrait"><label>Figure 16.</label><caption><p>Distribution map of <italic><tp:taxon-name><tp:taxon-name-part taxon-name-part-type="genus" reg="Microtea">Microtea</tp:taxon-name-part><tp:taxon-name-part taxon-name-part-type="species" reg="papillosa">papillosa</tp:taxon-name-part></tp:taxon-name></italic>.</p></caption><graphic xmlns:xlink="http://www.w3.org/1999/xlink" xlink:href="phytokeys-115-001-g016.jpg" position="float" orientation="portrait" xlink:type="simple" id="oo_255669.jpg"/></fig></tp:treatment-sec><tp:treatment-sec sec-type="material" id="SECID0E4GAK"><title>Specimens examined.</title><p><bold>BRAZIL</bold>. <bold>Minas Gerais</bold>: Diamantina Mun., Estrada Conselheiro Mata, a 2 km do asfalto, 11 Apr 1982, <italic>L. Rossi et al. 3322</italic> (PACA); N of Grão Mogol, 900–1000 m, 27 Nov 1984, <italic>R.M. Harley et al. 36121 &amp; 37090</italic> (K); 15 km from Diamantina towards Mendanha, 2 Dec 1984, <italic>B. Stannard et al. 36280</italic> (K); Itacambira, 1220 m, 11 Nov 1988, <italic>J.R. Pirani et al. 2272</italic> (K); 5 km W de Diamantina, 1200 m, 16 Feb 1991, <italic>M.M. Arbo et al. 5220</italic> (K); Diamantina Mun., 14 km from Diamantina, 30 Jan 2000, <italic>R.C. Forzza &amp; R. Mello-Silva 1486</italic> (G, K).</p><!--PageBreak--></tp:treatment-sec><tp:treatment-sec><!--Section generated to contain objects referenced in tp:taxon-treatment.--><fig id="F5" position="float" orientation="portrait"><label>Figure 5.</label><caption><p>Fruits and seeds of <italic><tp:taxon-name><tp:taxon-name-part taxon-name-part-type="genus" reg="Microtea">Microtea</tp:taxon-name-part><tp:taxon-name-part taxon-name-part-type="species" reg="papillosa">papillosa</tp:taxon-name-part></tp:taxon-name></italic> and <italic><tp:taxon-name><tp:taxon-name-part taxon-name-part-type="genus" reg="Microtea">M.</tp:taxon-name-part><tp:taxon-name-part taxon-name-part-type="species" reg="scabrida">scabrida</tp:taxon-name-part></tp:taxon-name></italic>: <bold>A, B</bold> fruit of <italic><tp:taxon-name><tp:taxon-name-part taxon-name-part-type="genus" reg="Microtea">M.</tp:taxon-name-part><tp:taxon-name-part taxon-name-part-type="species" reg="papillosa">papillosa</tp:taxon-name-part></tp:taxon-name></italic>, enclosed in the perianth (Diamantina Mun., Estrada Conselheiro Mata, 11 Apr 1982, <italic>L. Rossi et al. 3322</italic>, PACA) <bold>C, D</bold> seed of <italic><tp:taxon-name><tp:taxon-name-part taxon-name-part-type="genus" reg="Microtea">M.</tp:taxon-name-part><tp:taxon-name-part taxon-name-part-type="species" reg="papillosa">papillosa</tp:taxon-name-part></tp:taxon-name></italic> (Diamantina Mun., Estrada Conselheiro Mata, 11 Apr 1982, <italic>L. Rossi et al. 3322</italic>, PACA) <bold>E, F</bold> fruit of <italic><tp:taxon-name><tp:taxon-name-part taxon-name-part-type="genus" reg="Microtea">M.</tp:taxon-name-part><tp:taxon-name-part taxon-name-part-type="species" reg="scabrida">scabrida</tp:taxon-name-part></tp:taxon-name></italic>, enclosed in the perianth (Paraguay, Alto Paraná, 1909, <italic>K. Fiebrig 5468</italic>, M) <bold>G, H</bold> seed of <italic><tp:taxon-name><tp:taxon-name-part taxon-name-part-type="genus" reg="Microtea">M.</tp:taxon-name-part><tp:taxon-name-part taxon-name-part-type="species" reg="scabrida">scabrida</tp:taxon-name-part></tp:taxon-name></italic> (Paraguay, Alto Paraná, 1909, <italic>K. Fiebrig 5468</italic>, M). Magnification: <bold>A, E</bold> – 30×, <bold>B, F</bold> – 100×, <bold>C, G</bold> – 50×, <bold>D, H</bold> – 300×.</p></caption><graphic xmlns:xlink="http://www.w3.org/1999/xlink" xlink:href="phytokeys-115-001-g005.jpg" position="float" orientation="portrait" xlink:type="simple" id="oo_255658.jpg"/></fig></tp:treatment-sec></tp:taxon-treatment>
