# Supplementary material for: Evolutionary relationships and taxonomy of Microtea (Microteaceae), a basal lineage in the core Caryophyllales
Source: PhytoKeys. 2019 Jan 9;(115):1–50. doi: 10.3897/phytokeys.115.29041 (PMC6335385; doi:10.3897/phytokeys.115.29041)
Supplement: XML Treatment for M. scabrida [file phytokeys.115.29041-treatment6.xml]

<!DOCTYPE tp:taxon-treatment
  PUBLIC "-//TaxonX//DTD Taxonomic Treatment Publishing DTD v0 20100105//EN" "tax-treatment-NSO.dtd">
<tp:taxon-treatment xmlns:tp="http://www.plazi.org/taxpub"><tp:treatment-meta><kwd-group><label>Taxon classification</label><kwd><named-content xmlns:xlink="http://www.w3.org/1999/xlink" content-type="kingdom">Plantae</named-content></kwd><kwd><named-content xmlns:xlink="http://www.w3.org/1999/xlink" content-type="order">Caryophyllales</named-content></kwd><kwd><named-content xmlns:xlink="http://www.w3.org/1999/xlink" content-type="family">Microteaceae</named-content></kwd></kwd-group><mixed-citation publication-type="journal"><person-group><name><surname>Sukhorukov</surname><given-names>Alexander P.</given-names></name><name><surname>Sennikov</surname><given-names>Alexander N.</given-names></name><name><surname>Nilova</surname><given-names>Maya V.</given-names></name><name><surname>Mazei</surname><given-names>Yuri</given-names></name><name><surname>Kushunina</surname><given-names>Maria</given-names></name><name><surname>Marchioretto</surname><given-names>Maria Salete</given-names></name><name><surname>Hanáček</surname><given-names>Pavel</given-names></name></person-group><article-title>Evolutionary relationships and taxonomy of <italic><tp:taxon-name><tp:taxon-name-part taxon-name-part-type="genus" reg="Microtea">Microtea</tp:taxon-name-part></tp:taxon-name></italic> (<tp:taxon-name><tp:taxon-name-part taxon-name-part-type="family">Microteaceae</tp:taxon-name-part></tp:taxon-name>), a basal lineage in the core <tp:taxon-name><tp:taxon-name-part taxon-name-part-type="order">Caryophyllales</tp:taxon-name-part></tp:taxon-name></article-title><source>PhytoKeys</source><day>9</day><month>1</month><year>2019</year><volume>2019</volume><issue>115</issue><fpage>1</fpage><lpage>50</lpage><pub-id pub-id-type="doi">10.3897/phytokeys.115.29041</pub-id></mixed-citation></tp:treatment-meta><tp:nomenclature><label>4.</label><tp:taxon-name>
                <tp:taxon-name-part taxon-name-part-type="genus" reg="Microtea">M.</tp:taxon-name-part>
                <tp:taxon-name-part taxon-name-part-type="species" reg="scabrida">scabrida</tp:taxon-name-part>
              </tp:taxon-name><tp:taxon-authority>Urb., Ber. Deutsch. Bot. Ges. 3: 325 (1885).</tp:taxon-authority><tp:nomenclature-citation-list><tp:nomenclature-citation><tp:taxon-name><tp:taxon-name-part taxon-name-part-type="genus" reg="Microtea">M.</tp:taxon-name-part><tp:taxon-name-part taxon-name-part-type="species" reg="paniculata">paniculata</tp:taxon-name-part><tp:taxon-name-part taxon-name-part-type="authority">Moq.</tp:taxon-name-part><tp:taxon-name-part taxon-name-part-type="infraspecific-rank">var.</tp:taxon-name-part><tp:taxon-name-part taxon-name-part-type="variety" reg="scabrida">scabrida</tp:taxon-name-part></tp:taxon-name><comment>(Urb.) Kuntze, Revis. Gen. Pl. 3(3): 268 (1898). Lectotype (Sennikov &amp; Sukhorukov, designated here): BRAZIL. [Without exact location and date] F. Sellow s.n. (F0BN005735, image!). Note: The lectotype is chosen according to the protologue (<xref ref-type="bibr" rid="B57">Urban 1885</xref>). Urban’s collections of <tp:taxon-name><tp:taxon-name-part taxon-name-part-type="genus" reg="Microtea">M.</tp:taxon-name-part><tp:taxon-name-part taxon-name-part-type="species" reg="scabrida">scabrida</tp:taxon-name-part></tp:taxon-name> in B have probably been missing since 1945. </comment></tp:nomenclature-citation><tp:nomenclature-citation><tp:taxon-name><tp:taxon-name-part taxon-name-part-type="genus" reg="Microtea">M.</tp:taxon-name-part><tp:taxon-name-part taxon-name-part-type="species" reg="paniculata">paniculata</tp:taxon-name-part><tp:taxon-name-part taxon-name-part-type="infraspecific-rank">var.</tp:taxon-name-part><tp:taxon-name-part taxon-name-part-type="variety" reg="latifolia">latifolia</tp:taxon-name-part></tp:taxon-name><comment>Kuntze, Revis. Gen. Pl. 3(3): 268 (1898). Lectotype (Sennikov &amp; Sukhorukov, designated here): BOLIVIA. Rio Yapacani, June 1892, O. Kuntze s.n. (B!). </comment></tp:nomenclature-citation><tp:nomenclature-citation><tp:taxon-name><tp:taxon-name-part taxon-name-part-type="genus" reg="Microtea">M.</tp:taxon-name-part><tp:taxon-name-part taxon-name-part-type="species" reg="foliosa">foliosa</tp:taxon-name-part></tp:taxon-name><comment>Chodat, Bull. Herb. Boissier, ser. 2, 3: 418 (1903). Lectotype (designated by <xref ref-type="bibr" rid="B37">Nowicke 1968</xref>: 351): PARAGUAY. In regione collium “Cerros de Tobaty”, September 1900, <italic>E. Hassler 6254</italic> (MO216419, image! isolectotypes – P00743942! K000601209!). Note: This species was synonymized with <tp:taxon-name><tp:taxon-name-part taxon-name-part-type="genus" reg="Microtea">M.</tp:taxon-name-part><tp:taxon-name-part taxon-name-part-type="species" reg="paniculata">paniculata</tp:taxon-name-part></tp:taxon-name> (=<tp:taxon-name><tp:taxon-name-part taxon-name-part-type="genus" reg="Microtea">M.</tp:taxon-name-part><tp:taxon-name-part taxon-name-part-type="species" reg="celosioides">celosioides</tp:taxon-name-part></tp:taxon-name>) by <xref ref-type="bibr" rid="B31">Marchioretto and de Siqueira (1998)</xref>. We have seen the original specimens cited in the protologue (<xref ref-type="bibr" rid="B12">Chodat and Hassler 1903</xref>): the specimens with the numbers 6254 (MO216419 – image! K000601209! P00743942!), 1649 (P03321197), 1988 (P00743946!) and 1988b (B! P00743944!) are <tp:taxon-name><tp:taxon-name-part taxon-name-part-type="genus" reg="Microtea">M.</tp:taxon-name-part><tp:taxon-name-part taxon-name-part-type="species" reg="scabrida">scabrida</tp:taxon-name-part></tp:taxon-name>, and the specimens with the number 7605 (K000601208! P00743941!) belong to <tp:taxon-name><tp:taxon-name-part taxon-name-part-type="genus" reg="Microtea">M.</tp:taxon-name-part><tp:taxon-name-part taxon-name-part-type="species" reg="sulcicaulis">sulcicaulis</tp:taxon-name-part></tp:taxon-name>, a species described in the same article by <xref ref-type="bibr" rid="B12">Chodat and Hassler (1903)</xref>. The authors mentioned in the publication three <tp:taxon-name><tp:taxon-name-part taxon-name-part-type="genus" reg="Microtea">Microtea</tp:taxon-name-part></tp:taxon-name> species: <!--PageBreak--><tp:taxon-name><tp:taxon-name-part taxon-name-part-type="genus" reg="Microtea">M.</tp:taxon-name-part><tp:taxon-name-part taxon-name-part-type="species" reg="foliosa">foliosa</tp:taxon-name-part></tp:taxon-name>, <tp:taxon-name><tp:taxon-name-part taxon-name-part-type="genus" reg="Microtea">M.</tp:taxon-name-part><tp:taxon-name-part taxon-name-part-type="species" reg="paniculata">paniculata</tp:taxon-name-part></tp:taxon-name><tp:taxon-name><tp:taxon-name-part taxon-name-part-type="genus" reg="Microtea"/></tp:taxon-name> and<tp:taxon-name><tp:taxon-name-part taxon-name-part-type="genus" reg="Microtea">M.</tp:taxon-name-part><tp:taxon-name-part taxon-name-part-type="species" reg="sulcicaulis">sulcicaulis</tp:taxon-name-part></tp:taxon-name> (<xref ref-type="bibr" rid="B12">Chodat and Hassler 1903</xref>), and<tp:taxon-name><tp:taxon-name-part taxon-name-part-type="genus" reg="Microtea">M.</tp:taxon-name-part><tp:taxon-name-part taxon-name-part-type="species" reg="scabrida">scabrida</tp:taxon-name-part></tp:taxon-name> was omitted in the species list. The protologue of <tp:taxon-name><tp:taxon-name-part taxon-name-part-type="genus" reg="Microtea">M.</tp:taxon-name-part><tp:taxon-name-part taxon-name-part-type="species" reg="foliosa">foliosa</tp:taxon-name-part></tp:taxon-name> combines the characters of both <tp:taxon-name><tp:taxon-name-part taxon-name-part-type="genus" reg="Microtea">M.</tp:taxon-name-part><tp:taxon-name-part taxon-name-part-type="species" reg="scabrida">scabrida</tp:taxon-name-part></tp:taxon-name><tp:taxon-name><tp:taxon-name-part taxon-name-part-type="genus" reg="Microtea"/></tp:taxon-name> and<tp:taxon-name><tp:taxon-name-part taxon-name-part-type="genus" reg="Microtea">M.</tp:taxon-name-part><tp:taxon-name-part taxon-name-part-type="species" reg="sulcicaulis">sulcicaulis</tp:taxon-name-part></tp:taxon-name>, but the epithet “foliosa” belongs to <tp:taxon-name><tp:taxon-name-part taxon-name-part-type="genus" reg="Microtea">M.</tp:taxon-name-part><tp:taxon-name-part taxon-name-part-type="species" reg="scabrida">scabrida</tp:taxon-name-part></tp:taxon-name> with inflorescence leafy in its lower part. Based on the typification made by <xref ref-type="bibr" rid="B37">Nowicke (1968)</xref>, and in agreement with <xref ref-type="bibr" rid="B61">Walter (1909)</xref>, we synonymize <tp:taxon-name><tp:taxon-name-part taxon-name-part-type="genus" reg="Microtea">M.</tp:taxon-name-part><tp:taxon-name-part taxon-name-part-type="species" reg="foliosa">foliosa</tp:taxon-name-part></tp:taxon-name> with <tp:taxon-name><tp:taxon-name-part taxon-name-part-type="genus" reg="Microtea">M.</tp:taxon-name-part><tp:taxon-name-part taxon-name-part-type="species" reg="scabrida">scabrida</tp:taxon-name-part></tp:taxon-name>. </comment></tp:nomenclature-citation><tp:nomenclature-citation><tp:taxon-name><tp:taxon-name-part taxon-name-part-type="genus" reg="Microtea">M.</tp:taxon-name-part><tp:taxon-name-part taxon-name-part-type="species" reg="scandens">scandens</tp:taxon-name-part></tp:taxon-name><comment>Rusby, Mem. New York Bot. Gard. 7: 239 (1927). Holotype: BOLIVIA. La Paz, Iturralde, Ixiamas, alt. 244 m, 18 Dec 1921, <italic>M. Cárdenas 1942</italic> (NYBG01163848, image!). </comment></tp:nomenclature-citation></tp:nomenclature-citation-list></tp:nomenclature><tp:treatment-sec sec-type="description" id="SECID0EUTAK"><title>Description.</title><p>Leaning or twining perennial herb up to 150 cm, glabrous or slightly scabrid; leaves ovate or oblong (Fig. <xref ref-type="fig" rid="F17">17A</xref>), long-petiolate (petioles 1.0–4.0 cm), blades 5.0–10.0 cm long and 2.0–4.0 cm wide, basally truncate, apically acuminate; inflorescence lax, a spike (Fig. <xref ref-type="fig" rid="F17">17B</xref>); flowers almost sessile (pedicels up to 1.0 mm), with a bract and two bracteoles; perianth segments 5, whitish or green, oblong or ovoid, stamens 6–7, stigmas 2–3; fruit 1.75–2.0 mm long and 1.6 mm wide, with finger-shaped outgrowths, some of them basally concrescent (Fig. <xref ref-type="fig" rid="F5">5E, F</xref>); seed 1.3–1.5 mm, with verrucous surface (Fig. <xref ref-type="fig" rid="F5">5H</xref>).</p><fig id="F17" position="float" orientation="portrait"><label>Figure 17.</label><caption><p><italic><tp:taxon-name><tp:taxon-name-part taxon-name-part-type="genus" reg="Microtea">Microtea</tp:taxon-name-part><tp:taxon-name-part taxon-name-part-type="species" reg="scabrida">scabrida</tp:taxon-name-part></tp:taxon-name></italic>: <bold>A</bold> a fragment of the shoot (São Bento do Sul, Santa Catarina, Brazil, 23 Sep 2016) <bold>B</bold> inflorescence (São Bento do Sul, Santa Catarina, Brazil, 14 Dec 2013). Photographs by Paulo Schwirkowski.</p></caption><graphic xmlns:xlink="http://www.w3.org/1999/xlink" xlink:href="phytokeys-115-001-g017.jpg" position="float" orientation="portrait" xlink:type="simple" id="oo_255670.jpg"/></fig></tp:treatment-sec><tp:treatment-sec sec-type="habitat" id="SECID0EBWAK"><title>Habitat.</title><p>Forests, shrub thickets; alt. up to 1000 m.</p><!--PageBreak--></tp:treatment-sec><tp:treatment-sec sec-type="distribution" id="SECID0EHWAK"><title>Distribution.</title><p>(Sub)tropical parts of South America (Fig. <xref ref-type="fig" rid="F18">18</xref>).</p><fig id="F18" position="float" orientation="portrait"><label>Figure 18.</label><caption><p>Distribution map of <italic><tp:taxon-name><tp:taxon-name-part taxon-name-part-type="genus" reg="Microtea">Microtea</tp:taxon-name-part><tp:taxon-name-part taxon-name-part-type="species" reg="scabrida">scabrida</tp:taxon-name-part></tp:taxon-name></italic>.</p></caption><graphic xmlns:xlink="http://www.w3.org/1999/xlink" xlink:href="phytokeys-115-001-g018.jpg" position="float" orientation="portrait" xlink:type="simple" id="oo_255671.jpg"/></fig></tp:treatment-sec><tp:treatment-sec sec-type="material" id="SECID0EJXAK"><title>Specimens examined.</title><p><bold>ARGENTINA</bold>: <bold>Chaco prov</bold>.: Isla del Cerrito, 11 Dec 1971, <italic>A.G. Schulz 17927</italic> (G); <bold>Corrientes prov</bold>.: Itati, 6 Feb 1964, <italic>T.M. Pedersen 68</italic> (P04598111); Santo Tome Dep., Potrero Luna, 8 Dec 1981, <italic>S.G. Tressens et al. 1612</italic> (G); Ituzaingö Dept., Puerto Mora, 11 Dec 1973, <italic>A. Krapovickas et al. 24329</italic> (RB00272365 – image!); <bold>Entre Rios prov</bold>.: Concepción del Uruguay, Dec 1917, <italic>L. Hauman s.n.</italic> (BR); Dep. Uruguay, 31 Mar 1967, <italic>T.M. Pedersen 8202</italic> (E00621962, P04598112); Concordia Dept., Nueva Escócia, 24 Nov 1988, <italic>N.M. Bacigalupo et al. 863</italic> (B); <bold>Misiones prov</bold>.: Dept. San Ignacio, El Colorado, 24 Jun 1946, <italic>G.J. Schwarz 2845</italic> (L1678246); Dep. San Pedro, El Alcazar, 30 Mar 1949, <italic>E. Schwindt 1428</italic> (BR); Cainguás Dept., Oro Verde, 29 Apr 1949, <italic>G.J. Schwarz 7789</italic> (G); Candelaria Dept., Santa Ana, 10 Mar 1951, <italic>J.E. Montes 15101</italic> (P05197102); Leandro N. Alem Dept., Paso Carreta, 9 Mar 1969, <italic>A. Krapovickas et al. 15003</italic> (G); <bold>BOLIVIA</bold>: see lectotype of <tp:taxon-name><tp:taxon-name-part taxon-name-part-type="genus" reg="Microtea">M.</tp:taxon-name-part><tp:taxon-name-part taxon-name-part-type="species" reg="paniculata">paniculata</tp:taxon-name-part><tp:taxon-name-part taxon-name-part-type="infraspecific-rank">var.</tp:taxon-name-part><tp:taxon-name-part taxon-name-part-type="variety" reg="latifolia">latifolia</tp:taxon-name-part></tp:taxon-name> (B); San Rafael, 27 Mar 1902, <italic>R.S. Williams 222</italic> (BM000019282, K); La Paz, Upper Rio Beni, Dec 1906, <italic>J.W. Evans 53</italic> (BM000019216); Santa Cruz Dept., Rio Yapacani, 8 Mar 1926, <italic>J. Steinbach 7498</italic> (BM000019275, E, K, U1473457); Prov. Sara, Dept. Santa Cruz, Rio Yapacani, 8 Mar 1926, <italic>J. Steinbach 7498</italic> (G); La Paz, Ixiamas, 18 Dec 1921, <italic>M. Cárdenas 1942</italic><!--PageBreak-->(NYBG – image!); <bold>BRAZIL</bold>: <bold>Acre</bold>: Santa Rosa Mun., Rio Chambuiacu, 14 Mar 2002, <italic>D.C. Daly et al. 11320</italic> (NY00865147 – image!); <bold>Amazonas</bold>: Seringal São Francisco, Aug 1911, <italic>E. Ule 9361</italic> (G, K, L1678244); <bold>Bahia</bold>: [without exact location and year] <italic>Blanchet s.n.</italic> (LE); Rio Grongogy, Nov 1915, <italic>H.M. Curran 148</italic> (US01344703 – image!); Milagres, 6 Mar 1977, <italic>R.M. Harley 19451</italic> (E); Abaira Mun., 31 Jan 1992, <italic>J.R. Pirani et al. 51372</italic> (E00324053); <bold>Minas Gerais</bold>: [without exact location] 1816–1821, <italic>A. Saint-Hilaire 43</italic> (P04598127); <bold>Paraná</bold>: <tp:taxon-name>Tomazina</tp:taxon-name>, Barra Grande, 29 Jan 1911, <italic>P. Dusén 11265</italic> (K); Cerre Azul Mun., Ribeirao do Veado, 9 Feb 1960, <italic>G. Hatschbach 6725</italic> (L1678240); Foz do Iguaçu Mun., Parque Nacional, 18 Feb 1963, <italic>G. Hatschbach 9737</italic> (U1473447); Xambre Mun., 10 Dec 1965, <italic>G. Hatschbach 13304</italic> (B, P04598113); Icaraima &amp; Porto Camargo, 20 Jan 1967, <italic>G. Hatschbach et al. 4285</italic> (U1473449); Icaraima Mun., Porto Camargo, 20 Jan 1967, <italic>G. Hatschbach 15765</italic> (B, P04598114); Altônia Mun., Porto Byington, 23 Jan 1967, <italic>J.C. Lindeman &amp; J.Y. de Haas 4396</italic> (K); Cerro Azul Mun., Cabeceiras do Riberao do Tigre, 16 Dec 1992, <italic>G. Hatschbach &amp; O.S. Ribas 58457</italic> (G); Cerro Azul Mun., Rua Serra da Paranapiacaba, 16 May 1997, <italic>G. Hatschbach et al. 66536</italic> (SJRP00009310 – image!); <bold>Paraíba</bold>: Areia, 15 May 1944, <italic>J.M. Vasconcellos 240</italic> (RB00272395 – image!); <bold>Pernambuco</bold>: [without exact location] 1838, <italic>M. Gardner 1738</italic> (G); Recife Mun., Caxangá, 29 Jul 1887, <italic>Ridley et al. s.n.</italic> (BM000019259); Recife, Mar 1936, <italic>S. Vasconcellos 4097</italic> (US01344756 – image!); <bold>Rio de Janeiro</bold>: [without exact location] 1816–1821, <italic>A. Saint-Hilaire 376</italic> (P04598132); Maricá Mun., Itaipuaçu, 27 Jan 1935, <italic>Brade 29310</italic> (B); Niterói, 6 Mar 1998, <italic>M.C.F. dos Santos 153</italic> (RB00766894 – image!); <bold>Rio Grande do Sul</bold>: [without exact location] 1816–1821, <italic>A. Saint-Hilaire 2711</italic> (P04598128); Iraí, Nov 1949, <italic>K. Emrich s.n.</italic> (PACA 48169); <bold>Santa Catarina</bold>: [without exact location] Jul 1840, <italic>F. Müller 460</italic> (K); Itapiranga ad fl. Uruguai superius, 16 Feb 1934, <italic>B. Rambo 1788</italic> (PACA), São Bento do Sul, Rio Natal, 14 Dec 2013, <italic>P. Schwirkowski 128</italic> (FURB36981 – image!); <bold>São Paulo</bold>: [without exact location] 25 Feb 1874, <italic>A. Glaziou 2007</italic> (P04598040); Serra de São Pedro, São Pedro, 22 Dec 1965, <italic>J. Mattos &amp; N. Mattos 13028</italic> (PACA); <bold>PARAGUAY</bold>: <bold>Asunción</bold>: 13 Sep 1874, <italic>B. Balansa 1988</italic> (G, K, P04459470); <bold>Caaguazú</bold>: Caaguazú city, Nov 1874, <italic>B. Balansa 1988b</italic> (B, P00743944); <bold>Caazapá</bold>: San Juan Nepomuceno, 12 Dec 1989, <italic>I. Basualdo 2794</italic> (G); National Park Caaguazu, 24 Nov 1997, <italic>E.M. Zardini &amp; A. Benitez 47391</italic> (P05197101); <bold>Cordillera</bold>: Tobati, 10 Jan 1903, <italic>K. Fiebrig 677</italic> (E, G, L, M); Tobati, 14 Jan 1903, <italic>F. Fiebrig 737</italic> (E, G, K, L1678243, LY, M) sub <italic><tp:taxon-name><tp:taxon-name-part taxon-name-part-type="genus" reg="Microtea">M.</tp:taxon-name-part><tp:taxon-name-part taxon-name-part-type="species" reg="foliosa">foliosa</tp:taxon-name-part></tp:taxon-name></italic>; Cerro Tobati, 28 Oct 1987, <italic>R. Degun &amp; E. Zardini 447</italic> (G); Cerro Ybitu Silla, Tobati, 28 May 1988, <italic>E. Zardini 4319</italic> (G); <bold>Guairá</bold>: Villarica, 13 Sep 1874, <italic>B. Balansa 1988</italic> (P00743946); Villarica, 13 Nov 1945, <italic>G.W. Teague 444</italic> (BM000019276); Colonia Indepedencia, 30 Mar 1972, <italic>T.M. Pedersen 10122</italic> (K, P04598115); Tebicuary, 17 Nov 1978, <italic>L. Bernardi 18685</italic> (G); Melgarejo, 13 Mar 1989, <italic>E. Zardini &amp; C. Velásquez 11391</italic> (E00047207, K); Cordillera de Ybytyruzu, 28 May 1989, <italic>E. Zardini &amp; U. Velásquez 12354</italic> (G); <bold>Paraguarí</bold>: 15 Dec 1875, <italic>B. Balansa 1988</italic> (P04598096); prope Sapucay, 1885–1895, <italic>E. Drake 1649</italic> (P03321197); Sapucay, Jul 1913, <italic>E. Hassler 11878</italic> (BM000019235, E, G); La Rosada, 12 Dec 1979, <italic>G. Schmeda 234</italic> (G); Ybicui National Park, La Po<!--PageBreak-->sada, 3 Feb 1992, <italic>E. Zardini &amp; P. Aquino 30230</italic> (G); Estero del Ypoá, Trinchera Cué, 5 Aug 1993, <italic>E.M. Zardini &amp; T. Tilleria 36838</italic> (B); <bold>Alto Paraná</bold>: [without exact location] 1909, <italic>K. Fiebrig 5468</italic> (BM000019222, E, G, L1678245, LY, M); <bold>PERU</bold>: reported for the Dept. Madre de Dios (<xref ref-type="bibr" rid="B7">Brako and Zarucchi 1993</xref>); <bold>URUGUAY</bold>: [without exact location and year] <italic>J. Tweedie s.n.</italic> (BM).</p></tp:treatment-sec><tp:treatment-sec><!--Section generated to contain objects referenced in tp:taxon-treatment.--><fig id="F5" position="float" orientation="portrait"><label>Figure 5.</label><caption><p>Fruits and seeds of <italic><tp:taxon-name><tp:taxon-name-part taxon-name-part-type="genus" reg="Microtea">Microtea</tp:taxon-name-part><tp:taxon-name-part taxon-name-part-type="species" reg="papillosa">papillosa</tp:taxon-name-part></tp:taxon-name></italic> and <italic><tp:taxon-name><tp:taxon-name-part taxon-name-part-type="genus" reg="Microtea">M.</tp:taxon-name-part><tp:taxon-name-part taxon-name-part-type="species" reg="scabrida">scabrida</tp:taxon-name-part></tp:taxon-name></italic>: <bold>A, B</bold> fruit of <italic><tp:taxon-name><tp:taxon-name-part taxon-name-part-type="genus" reg="Microtea">M.</tp:taxon-name-part><tp:taxon-name-part taxon-name-part-type="species" reg="papillosa">papillosa</tp:taxon-name-part></tp:taxon-name></italic>, enclosed in the perianth (Diamantina Mun., Estrada Conselheiro Mata, 11 Apr 1982, <italic>L. Rossi et al. 3322</italic>, PACA) <bold>C, D</bold> seed of <italic><tp:taxon-name><tp:taxon-name-part taxon-name-part-type="genus" reg="Microtea">M.</tp:taxon-name-part><tp:taxon-name-part taxon-name-part-type="species" reg="papillosa">papillosa</tp:taxon-name-part></tp:taxon-name></italic> (Diamantina Mun., Estrada Conselheiro Mata, 11 Apr 1982, <italic>L. Rossi et al. 3322</italic>, PACA) <bold>E, F</bold> fruit of <italic><tp:taxon-name><tp:taxon-name-part taxon-name-part-type="genus" reg="Microtea">M.</tp:taxon-name-part><tp:taxon-name-part taxon-name-part-type="species" reg="scabrida">scabrida</tp:taxon-name-part></tp:taxon-name></italic>, enclosed in the perianth (Paraguay, Alto Paraná, 1909, <italic>K. Fiebrig 5468</italic>, M) <bold>G, H</bold> seed of <italic><tp:taxon-name><tp:taxon-name-part taxon-name-part-type="genus" reg="Microtea">M.</tp:taxon-name-part><tp:taxon-name-part taxon-name-part-type="species" reg="scabrida">scabrida</tp:taxon-name-part></tp:taxon-name></italic> (Paraguay, Alto Paraná, 1909, <italic>K. Fiebrig 5468</italic>, M). Magnification: <bold>A, E</bold> – 30×, <bold>B, F</bold> – 100×, <bold>C, G</bold> – 50×, <bold>D, H</bold> – 300×.</p></caption><graphic xmlns:xlink="http://www.w3.org/1999/xlink" xlink:href="phytokeys-115-001-g005.jpg" position="float" orientation="portrait" xlink:type="simple" id="oo_255658.jpg"/></fig></tp:treatment-sec><ref-list><ref id="B57"><mixed-citation xmlns:xlink="http://www.w3.org/1999/xlink" xlink:type="simple"><person-group><name name-style="western"><surname>Urban</surname><given-names>I</given-names></name></person-group> (<year>1885</year>) Über den Blüthenbau der Phytolaccaceen-Gattung <italic><tp:taxon-name><tp:taxon-name-part taxon-name-part-type="genus">Microtea.</tp:taxon-name-part></tp:taxon-name></italic> Berichte der Deutschen Botanischen Gesellschaft 3: 324–332.</mixed-citation></ref><ref id="B37"><mixed-citation xmlns:xlink="http://www.w3.org/1999/xlink" xlink:type="simple"><person-group><name name-style="western"><surname>Nowicke</surname><given-names>WH</given-names></name></person-group> (<year>1968</year>) <article-title>Palynotaxonomic study of the <tp:taxon-name><tp:taxon-name-part taxon-name-part-type="family">Phytolaccaceae</tp:taxon-name-part></tp:taxon-name>.</article-title><source>Annals of the Missouri Botanical Garden</source><volume>55</volume>(<issue>3</issue>): <fpage>294</fpage>–<lpage>364</lpage>. <ext-link xlink:type="simple" ext-link-type="doi" xlink:href="10.2307/2395128">https://doi.org/10.2307/2395128</ext-link></mixed-citation></ref><ref id="B31"><mixed-citation xmlns:xlink="http://www.w3.org/1999/xlink" xlink:type="simple"><person-group><name name-style="western"><surname>Marchioretto</surname><given-names>MS</given-names></name><name name-style="western"><surname>de Siqueira</surname><given-names>JC</given-names></name></person-group> (<year>1998</year>) <article-title>O gênero <italic><tp:taxon-name><tp:taxon-name-part taxon-name-part-type="genus">Microtea</tp:taxon-name-part></tp:taxon-name></italic> Sw. (<tp:taxon-name><tp:taxon-name-part taxon-name-part-type="family">Phytolaccaceae</tp:taxon-name-part></tp:taxon-name>) no Brasil.</article-title><source>Pesquisas Botânica</source><volume>48</volume>: <fpage>5</fpage>–<lpage>51</lpage>.</mixed-citation></ref><ref id="B12"><mixed-citation xmlns:xlink="http://www.w3.org/1999/xlink" xlink:type="simple"><person-group><name name-style="western"><surname>Chodat</surname><given-names>RH</given-names></name><name name-style="western"><surname>Hassler</surname><given-names>E</given-names></name></person-group> (<year>1903</year>) Plantæ Hasslerianæ – Soit énumération des plantes récoltées au Paraguay par le Dr. Émile Hassler, d'Aarau (Suisse) de 1885 à 1902. Bulletin de l’Herbier Boissier, ser. 2 3: 387–421.</mixed-citation></ref><ref id="B61"><mixed-citation xmlns:xlink="http://www.w3.org/1999/xlink" xlink:type="simple"><person-group><name name-style="western"><surname>Walter</surname><given-names>H</given-names></name></person-group> (<year>1909</year>) <tp:taxon-name><tp:taxon-name-part taxon-name-part-type="family">Phytolaccaceae</tp:taxon-name-part></tp:taxon-name>. In: Engler A (Ed.) Das Pflanzenreich, Heft 39. Wilhelm Engelmann, Leipzig.</mixed-citation></ref><ref id="B7"><mixed-citation xmlns:xlink="http://www.w3.org/1999/xlink" xlink:type="simple"><person-group><name name-style="western"><surname>Brako</surname><given-names>L</given-names></name><name name-style="western"><surname>Zarucchi</surname><given-names>JL</given-names></name></person-group> (<year>1993</year>) Catalogue of the flowering plants and gymnosperms of Peru. Missouri Botanical Garden, Missouri.</mixed-citation></ref></ref-list></tp:taxon-treatment>
