# Supplementary material for: Evolutionary relationships and taxonomy of Microtea (Microteaceae), a basal lineage in the core Caryophyllales
Source: PhytoKeys. 2019 Jan 9;(115):1–50. doi: 10.3897/phytokeys.115.29041 (PMC6335385; doi:10.3897/phytokeys.115.29041)
Supplement: XML Treatment for M. sulcicaulis [file phytokeys.115.29041-treatment7.xml]

<!DOCTYPE tp:taxon-treatment
  PUBLIC "-//TaxonX//DTD Taxonomic Treatment Publishing DTD v0 20100105//EN" "tax-treatment-NSO.dtd">
<tp:taxon-treatment xmlns:tp="http://www.plazi.org/taxpub"><tp:treatment-meta><kwd-group><label>Taxon classification</label><kwd><named-content xmlns:xlink="http://www.w3.org/1999/xlink" content-type="kingdom">Plantae</named-content></kwd><kwd><named-content xmlns:xlink="http://www.w3.org/1999/xlink" content-type="order">Caryophyllales</named-content></kwd><kwd><named-content xmlns:xlink="http://www.w3.org/1999/xlink" content-type="family">Microteaceae</named-content></kwd></kwd-group><mixed-citation publication-type="journal"><person-group><name><surname>Sukhorukov</surname><given-names>Alexander P.</given-names></name><name><surname>Sennikov</surname><given-names>Alexander N.</given-names></name><name><surname>Nilova</surname><given-names>Maya V.</given-names></name><name><surname>Mazei</surname><given-names>Yuri</given-names></name><name><surname>Kushunina</surname><given-names>Maria</given-names></name><name><surname>Marchioretto</surname><given-names>Maria Salete</given-names></name><name><surname>Hanáček</surname><given-names>Pavel</given-names></name></person-group><article-title>Evolutionary relationships and taxonomy of <italic><tp:taxon-name><tp:taxon-name-part taxon-name-part-type="genus" reg="Microtea">Microtea</tp:taxon-name-part></tp:taxon-name></italic> (<tp:taxon-name><tp:taxon-name-part taxon-name-part-type="family">Microteaceae</tp:taxon-name-part></tp:taxon-name>), a basal lineage in the core <tp:taxon-name><tp:taxon-name-part taxon-name-part-type="order">Caryophyllales</tp:taxon-name-part></tp:taxon-name></article-title><source>PhytoKeys</source><day>9</day><month>1</month><year>2019</year><volume>2019</volume><issue>115</issue><fpage>1</fpage><lpage>50</lpage><pub-id pub-id-type="doi">10.3897/phytokeys.115.29041</pub-id></mixed-citation></tp:treatment-meta><tp:nomenclature><label>5.</label><tp:taxon-name>
                <tp:taxon-name-part taxon-name-part-type="genus" reg="Microtea">M.</tp:taxon-name-part>
                <tp:taxon-name-part taxon-name-part-type="species" reg="sulcicaulis">sulcicaulis</tp:taxon-name-part>
              </tp:taxon-name><tp:taxon-authority>Chodat, Bull. Herb. Boissier, ser. 2, 3: 419 (1903).</tp:taxon-authority></tp:nomenclature><tp:treatment-sec sec-type="Lectotype" id="SECID0E2BBK"><title>Lectotype.</title><p>(designated by <xref ref-type="bibr" rid="B37">Nowicke 1968</xref>: 351, first-step lectotype; Sennikov &amp; Sukhorukov, second-step lectotype designated here): PARAGUAY. In regione fluminis Tapiraguay, Aug.[ust] [without year], <italic>E. Hassler 4328</italic> (K000601203! isolectotypes B! G! P00743937! P00634433!). Note: This species was synonymized with <italic><tp:taxon-name><tp:taxon-name-part taxon-name-part-type="genus" reg="Microtea">M.</tp:taxon-name-part><tp:taxon-name-part taxon-name-part-type="species" reg="celosioides">celosioides</tp:taxon-name-part></tp:taxon-name></italic> by <xref ref-type="bibr" rid="B31">Marchioretto and de Siqueira (1998</xref>, sub <italic><tp:taxon-name><tp:taxon-name-part taxon-name-part-type="genus" reg="Microtea">M.</tp:taxon-name-part><tp:taxon-name-part taxon-name-part-type="species" reg="paniculata">paniculata</tp:taxon-name-part></tp:taxon-name></italic>). We reinstate <italic><tp:taxon-name><tp:taxon-name-part taxon-name-part-type="genus" reg="Microtea">M.</tp:taxon-name-part><tp:taxon-name-part taxon-name-part-type="species" reg="sulcicaulis">sulcicaulis</tp:taxon-name-part></tp:taxon-name></italic> to specific rank due to (1) strongly perennial life history, (2) stiff (not spreading) inflorescences, (3) larger fruit diameter, (4) alveolate seed surface (in <italic><tp:taxon-name><tp:taxon-name-part taxon-name-part-type="genus" reg="Microtea">M.</tp:taxon-name-part><tp:taxon-name-part taxon-name-part-type="species" reg="celosioides">celosioides</tp:taxon-name-part></tp:taxon-name></italic> it is rough but without alveolae), and (5) predominant distribution in subtropical South America (Paraguay, South Brazil, and SE Bolivia).</p><p><bold>Description.</bold> Perennial herb with a taproot; stems up to 60 cm, sparsely branched, glabrous; rosulate leaves at least partially persistent, appressed to the stem, lanceolate to narrowly oblong, 3.0–8.0 × 0.5–1.0 cm, tapering into the short petiole; cauline leaves numerous, continuously decreasing in size towards the inflorescence, sessile; inflorescence a spike, branched, with lateral shoots directed upwards and not spreading or whip-like; pedicels up to 0.5 mm, flowers with a bract and two bracteoles; perianth segments 5, greenish with white margin or yellowish, ovoid; stamens 5–8; stigmas 2, thick; fruit 1.5–2.0 × 1.30–1.50 mm (Fig. <xref ref-type="fig" rid="F6">6A</xref>); pericarp readily scraped off the seed, with small finger-shaped outgrowths up to 0.3 mm (Fig. <xref ref-type="fig" rid="F6">6B</xref>); seed 1.3–1.5 mm, with alveolate surface (Fig. <xref ref-type="fig" rid="F6">6D</xref>).</p></tp:treatment-sec><tp:treatment-sec sec-type="habitat" id="SECID0ELFBK"><title>Habitat.</title><p>Rocky and sandy substrates at altitudes up to 1500 m a.s.l.</p></tp:treatment-sec><tp:treatment-sec sec-type="distribution" id="SECID0E1FBK"><title>Distribution.</title><p>Subtropical South America (Fig. <xref ref-type="fig" rid="F19">19</xref>).</p><fig id="F19" position="float" orientation="portrait"><label>Figure 19.</label><caption><p>Distribution map of <italic><tp:taxon-name><tp:taxon-name-part taxon-name-part-type="genus" reg="Microtea">Microtea</tp:taxon-name-part><tp:taxon-name-part taxon-name-part-type="species" reg="sulcicaulis">sulcicaulis</tp:taxon-name-part></tp:taxon-name></italic> (circles) and <italic><tp:taxon-name><tp:taxon-name-part taxon-name-part-type="genus" reg="Microtea">M.</tp:taxon-name-part><tp:taxon-name-part taxon-name-part-type="species" reg="bahiensis">bahiensis</tp:taxon-name-part></tp:taxon-name></italic> (star).</p></caption><graphic xmlns:xlink="http://www.w3.org/1999/xlink" xlink:href="phytokeys-115-001-g019.jpg" position="float" orientation="portrait" xlink:type="simple" id="oo_255672.jpg"/></fig></tp:treatment-sec><tp:treatment-sec sec-type="material" id="SECID0EQHBK"><title>Specimens examined.</title><p><bold>BOLIVIA</bold> (the first record for the country): <bold>Santa Cruz Dept</bold>., Fortin Suarez Arana, 19 Oct 1977, <italic>C. Evrard 8203</italic> (BR) as <italic><tp:taxon-name><tp:taxon-name-part taxon-name-part-type="genus" reg="Microtea">Microtea</tp:taxon-name-part></tp:taxon-name></italic> sp. Previously not reported for this country (<xref ref-type="bibr" rid="B25">Jørgensen et al. 2015</xref>); <bold>BRAZIL: Bahia</bold>: Rio de Contas Mun., Pico das Almas, 6 Nov 1988, <italic>R.M. Harley et al. 25939</italic> (K); Agua Quente Mun., Pico das Almas, 1400 m, 13 Dec 1988, <italic>R.M. Harley &amp; D.J.N. Hind 27232</italic> (K); Mun. de Abaira, 13 Dec 1993, <italic>W. Ganev 2615</italic> (K); <bold>Mato Grosso do Sul</bold>: Pacuri, 12 Dec 1982, <italic>G. Hatschbach 45918</italic> (G); <bold>Rio de Janeiro</bold>: 1857, <italic>A. Glaziou 16311</italic> (BR); <bold>PARAGUAY</bold>: <bold>Alto Paraguay Dept</bold>.: Fuerte Olimpo, 24 Oct 1946, <italic>T. Rojas 13637</italic> (E); <bold>Amambay Dept</bold>.: Pedro Juan Caballero, Bela Vista, 23 Nov 1963, <italic>J. Correa Gomes 1465</italic> (G); Pedro Juan Caballero, 19 Oct 1986, <italic>T.M. Pedersen 14669</italic> (G); Estancia 5 Hermanos, 2 Nov 1997, <italic>I. Basualdo 6437</italic> (G); National Park Cerro Corá, Cerrado, 350 m, 10 Nov 1999, <italic>E.M. Zardini &amp; P. Baéz 52218</italic> (P05197108); <bold>Caazapá Dept</bold>.: Tavai, 7 Dec 1988, <italic>F. Mereles 2122</italic> (G); <bold>Canindeyú Dept</bold>.: Nanduro Kai, 1 Nov 1978, <!--PageBreak--><italic>L. Bernandi 18347</italic> (G); Lagunita, 23 Sep 1988, <italic>T.N. Pedersen 15089</italic> (G); [without exact location] 11 Oct 1996, <italic>B. Jiménez &amp; G. Marin 1616</italic> (BM000527219); Mbaracayú Natural Reserve, 31 Oct 1998, <italic>E.M. Zardini &amp; I. Chaparro 49429</italic> (B 10 0058099); <bold>Central Dept</bold>.: Ypacarai Lake, Dec 1913, <italic>E. Hassler 12395</italic> (BM000019236, E, G, L1678248, LY); <bold>Concepción</bold>.: nr Concepción, Oct 1901, <italic>E. Hassler 7605</italic> (G, K000601208, LY, sub <italic><tp:taxon-name><tp:taxon-name-part taxon-name-part-type="genus" reg="Microtea">M.</tp:taxon-name-part><tp:taxon-name-part taxon-name-part-type="species" reg="foliosa">foliosa</tp:taxon-name-part></tp:taxon-name></italic>); <bold>Cordillera Dept</bold>.: Piribebuy, 11 Jan 1877, <italic>B. Balansa 2576</italic> (P04598143); Colonia Rosado, 26 Oct 1986, <italic>A. Schinini &amp; E. Bordas 24850</italic> (G); <bold>San Pedro Dept</bold>.: Yaguareté forest, 24 Aug 1995, <italic>E. Zardini &amp; A. Vargas 43638</italic> (MW).</p></tp:treatment-sec><tp:treatment-sec><!--Section generated to contain objects referenced in tp:taxon-treatment.--><fig id="F6" position="float" orientation="portrait"><label>Figure 6.</label><caption><p>Fruits and seeds of <italic><tp:taxon-name><tp:taxon-name-part taxon-name-part-type="genus" reg="Microtea">Microtea</tp:taxon-name-part><tp:taxon-name-part taxon-name-part-type="species" reg="sulcicaulis">sulcicaulis</tp:taxon-name-part></tp:taxon-name></italic> and <italic><tp:taxon-name><tp:taxon-name-part taxon-name-part-type="genus" reg="Microtea">M.</tp:taxon-name-part><tp:taxon-name-part taxon-name-part-type="species" reg="bahiensis">bahiensis</tp:taxon-name-part></tp:taxon-name></italic>: <bold>A, B</bold> fruit of <italic><tp:taxon-name><tp:taxon-name-part taxon-name-part-type="genus" reg="Microtea">M.</tp:taxon-name-part><tp:taxon-name-part taxon-name-part-type="species" reg="sulcicaulis">sulcicaulis</tp:taxon-name-part></tp:taxon-name></italic>, enclosed in the perianth (Paraguay, Caazapá Dept., Tavai, 7 Dec 1988, <italic>F. Mereles 2122</italic>, G) <bold>C, D</bold> seed of <italic><tp:taxon-name><tp:taxon-name-part taxon-name-part-type="genus" reg="Microtea">M.</tp:taxon-name-part><tp:taxon-name-part taxon-name-part-type="species" reg="sulcicaulis">sulcicaulis</tp:taxon-name-part></tp:taxon-name></italic> (Paraguay, Caazapá Dept., Tavai, 7 Dec 1988, <italic>F. Mereles 2122</italic>, G) <bold>E, F</bold> fruit of <italic><tp:taxon-name><tp:taxon-name-part taxon-name-part-type="genus" reg="Microtea">M.</tp:taxon-name-part><tp:taxon-name-part taxon-name-part-type="species" reg="bahiensis">bahiensis</tp:taxon-name-part></tp:taxon-name></italic> (Brazil, Bahia state, Salvador, Dunas de Itapuã, nr Hotel Stella Maris, N from Condomínio Alamedas da Praia, 8 Jun 1993, <italic>P. de Queiroz 3211</italic>, PACA) <bold>G, H</bold> seed of <italic><tp:taxon-name><tp:taxon-name-part taxon-name-part-type="genus" reg="Microtea">M.</tp:taxon-name-part><tp:taxon-name-part taxon-name-part-type="species" reg="bahiensis">bahiensis</tp:taxon-name-part></tp:taxon-name></italic> (Brazil, Bahia state, Salvador, Dunas de Itapuã, nr Hotel Stella Maris, N from Condomínio Alamedas da Praia, 8 Jun 1993, <italic>P. de Queiroz 3211</italic>, PACA). Magnification: <bold>A, E</bold> – 30×, <bold>B, F</bold> – 100×, <bold>C, G</bold> – 50×, <bold>D, H</bold> – 300×.</p></caption><graphic xmlns:xlink="http://www.w3.org/1999/xlink" xlink:href="phytokeys-115-001-g006.jpg" position="float" orientation="portrait" xlink:type="simple" id="oo_255659.jpg"/></fig></tp:treatment-sec><ref-list><ref id="B37"><mixed-citation xmlns:xlink="http://www.w3.org/1999/xlink" xlink:type="simple"><person-group><name name-style="western"><surname>Nowicke</surname><given-names>WH</given-names></name></person-group> (<year>1968</year>) <article-title>Palynotaxonomic study of the <tp:taxon-name><tp:taxon-name-part taxon-name-part-type="family">Phytolaccaceae</tp:taxon-name-part></tp:taxon-name>.</article-title><source>Annals of the Missouri Botanical Garden</source><volume>55</volume>(<issue>3</issue>): <fpage>294</fpage>–<lpage>364</lpage>. <ext-link xlink:type="simple" ext-link-type="doi" xlink:href="10.2307/2395128">https://doi.org/10.2307/2395128</ext-link></mixed-citation></ref><ref id="B31"><mixed-citation xmlns:xlink="http://www.w3.org/1999/xlink" xlink:type="simple"><person-group><name name-style="western"><surname>Marchioretto</surname><given-names>MS</given-names></name><name name-style="western"><surname>de Siqueira</surname><given-names>JC</given-names></name></person-group> (<year>1998</year>) <article-title>O gênero <italic><tp:taxon-name><tp:taxon-name-part taxon-name-part-type="genus">Microtea</tp:taxon-name-part></tp:taxon-name></italic> Sw. (<tp:taxon-name><tp:taxon-name-part taxon-name-part-type="family">Phytolaccaceae</tp:taxon-name-part></tp:taxon-name>) no Brasil.</article-title><source>Pesquisas Botânica</source><volume>48</volume>: <fpage>5</fpage>–<lpage>51</lpage>.</mixed-citation></ref><ref id="B25"><mixed-citation xmlns:xlink="http://www.w3.org/1999/xlink" xlink:type="simple"><person-group><name name-style="western"><surname>Jørgensen</surname><given-names>PM</given-names></name><name name-style="western"><surname>Nee</surname><given-names>MH</given-names></name><name name-style="western"><surname>Beck</surname><given-names>SG</given-names></name></person-group> (<year>2015</year>) <article-title>Catálogo de las Plantas Vasculares de Bolivia.</article-title><source>Systematic Botany Monographs</source><volume>127</volume>: <fpage>1</fpage>–<lpage>1741</lpage>.</mixed-citation></ref></ref-list></tp:taxon-treatment>
