# Supplementary material for: Evolutionary relationships and taxonomy of Microtea (Microteaceae), a basal lineage in the core Caryophyllales
Source: PhytoKeys. 2019 Jan 9;(115):1–50. doi: 10.3897/phytokeys.115.29041 (PMC6335385; doi:10.3897/phytokeys.115.29041)
Supplement: XML Treatment for M. bahiensis [file phytokeys.115.29041-treatment8.xml]

<!DOCTYPE tp:taxon-treatment
  PUBLIC "-//TaxonX//DTD Taxonomic Treatment Publishing DTD v0 20100105//EN" "tax-treatment-NSO.dtd">
<tp:taxon-treatment xmlns:tp="http://www.plazi.org/taxpub"><tp:treatment-meta><kwd-group><label>Taxon classification</label><kwd><named-content xmlns:xlink="http://www.w3.org/1999/xlink" content-type="kingdom">Plantae</named-content></kwd><kwd><named-content xmlns:xlink="http://www.w3.org/1999/xlink" content-type="order">Caryophyllales</named-content></kwd><kwd><named-content xmlns:xlink="http://www.w3.org/1999/xlink" content-type="family">Microteaceae</named-content></kwd></kwd-group><mixed-citation publication-type="journal"><person-group><name><surname>Sukhorukov</surname><given-names>Alexander P.</given-names></name><name><surname>Sennikov</surname><given-names>Alexander N.</given-names></name><name><surname>Nilova</surname><given-names>Maya V.</given-names></name><name><surname>Mazei</surname><given-names>Yuri</given-names></name><name><surname>Kushunina</surname><given-names>Maria</given-names></name><name><surname>Marchioretto</surname><given-names>Maria Salete</given-names></name><name><surname>Hanáček</surname><given-names>Pavel</given-names></name></person-group><article-title>Evolutionary relationships and taxonomy of <italic><tp:taxon-name><tp:taxon-name-part taxon-name-part-type="genus" reg="Microtea">Microtea</tp:taxon-name-part></tp:taxon-name></italic> (<tp:taxon-name><tp:taxon-name-part taxon-name-part-type="family">Microteaceae</tp:taxon-name-part></tp:taxon-name>), a basal lineage in the core <tp:taxon-name><tp:taxon-name-part taxon-name-part-type="order">Caryophyllales</tp:taxon-name-part></tp:taxon-name></article-title><source>PhytoKeys</source><day>9</day><month>1</month><year>2019</year><volume>2019</volume><issue>115</issue><fpage>1</fpage><lpage>50</lpage><pub-id pub-id-type="doi">10.3897/phytokeys.115.29041</pub-id></mixed-citation></tp:treatment-meta><tp:nomenclature><label>6.</label><tp:taxon-name>
                <tp:taxon-name-part taxon-name-part-type="genus" reg="Microtea">M.</tp:taxon-name-part>
                <tp:taxon-name-part taxon-name-part-type="species" reg="bahiensis">bahiensis</tp:taxon-name-part>
              </tp:taxon-name><tp:taxon-authority>M.S.Marchioretto &amp; J.C.de Siqueira, Pesquisas, Botânica 48: 11 (1998).</tp:taxon-authority></tp:nomenclature><tp:treatment-sec sec-type="Holotype" id="SECID0EXLBK"><title>Holotype.</title><p>BRAZIL. Estado Bahia, Munícipio de Salvador, ca. 30 km a N do Centro de Salvador, Estrada para o aeroporto, arredores de Itapuã, dunas [Bahia State, Salvador Municipality, ca. 30 km N from Salvador city, on the way to the airport, surroundings of Itapuã, dunes], 23 May 1981, <italic>Carvalho, Mori &amp; Boom 706</italic> (CEPEC! isotypes – ALCB, NY).</p><!--PageBreak--></tp:treatment-sec><tp:treatment-sec sec-type="description" id="SECID0EAMBK"><title>Description.</title><p>Perennial herb or dwarf subshrub, glabrous, up to 30 cm tall; caudex well-developed; stems erect or ascending; rosulate leaves up to 9.0(10.0–12.0) cm, obovate or oblong, mostly persistent at fruiting; cauline leaves rhombic, ovate or obovate, cuneate and shorter (up to 2.0 cm) than the rosulate leaves; inflorescence a spike, mostly one-sided; flowers sessile or very shortly pedicellate (pedicels up to 0.5 mm); bracteoles present, very short, perianth segments 5, greenish with white margins, oblong or ovoid; stamens 8; stigmas 2, thick; fruit roundish, 1.1–1.3 × 1.0–1.2 mm, with short finger-shaped outgrowths (Fig. <xref ref-type="fig" rid="F6">6E, F</xref>); seed 1.1–1.3 mm, with rough surface (Fig. <xref ref-type="fig" rid="F6">6H</xref>). Note: We were unsuccessful in extracting DNA from the available specimens. However, the characters of this species indicate its position within the type subgenus.</p></tp:treatment-sec><tp:treatment-sec sec-type="habitat" id="SECID0EXMBK"><title>Habitat.</title><p>Sand dunes at altitudes up to 500 m a.s.l.</p></tp:treatment-sec><tp:treatment-sec sec-type="distribution" id="SECID0E3MBK"><title>Distribution.</title><p>Endemic to Bahia state, Brazil (Fig. <xref ref-type="fig" rid="F19">19</xref>).</p></tp:treatment-sec><tp:treatment-sec sec-type="material" id="SECID0EGNBK"><title>Specimens examined.</title><p><bold>BRAZIL</bold>. Bahia State, Salvador Mun., Itapuã, 27 Feb 1983, <italic>P. de Queiroz 496</italic> (ALCB); Itapuã, 20 Apr 1983, <italic>P. de Queiroz 544</italic> (HUEFS, PACA); Bahia [state], Salvador, Dunas de Itapuã, nr Hotel Stella Maris, N from Condomínio Alamedas da Praia, 8 Jun 1993, <italic>P. de Queiroz 3211</italic> (K, PACA).</p></tp:treatment-sec><tp:treatment-sec><!--Section generated to contain objects referenced in tp:taxon-treatment.--><fig id="F6" position="float" orientation="portrait"><label>Figure 6.</label><caption><p>Fruits and seeds of <italic><tp:taxon-name><tp:taxon-name-part taxon-name-part-type="genus" reg="Microtea">Microtea</tp:taxon-name-part><tp:taxon-name-part taxon-name-part-type="species" reg="sulcicaulis">sulcicaulis</tp:taxon-name-part></tp:taxon-name></italic> and <italic><tp:taxon-name><tp:taxon-name-part taxon-name-part-type="genus" reg="Microtea">M.</tp:taxon-name-part><tp:taxon-name-part taxon-name-part-type="species" reg="bahiensis">bahiensis</tp:taxon-name-part></tp:taxon-name></italic>: <bold>A, B</bold> fruit of <italic><tp:taxon-name><tp:taxon-name-part taxon-name-part-type="genus" reg="Microtea">M.</tp:taxon-name-part><tp:taxon-name-part taxon-name-part-type="species" reg="sulcicaulis">sulcicaulis</tp:taxon-name-part></tp:taxon-name></italic>, enclosed in the perianth (Paraguay, Caazapá Dept., Tavai, 7 Dec 1988, <italic>F. Mereles 2122</italic>, G) <bold>C, D</bold> seed of <italic><tp:taxon-name><tp:taxon-name-part taxon-name-part-type="genus" reg="Microtea">M.</tp:taxon-name-part><tp:taxon-name-part taxon-name-part-type="species" reg="sulcicaulis">sulcicaulis</tp:taxon-name-part></tp:taxon-name></italic> (Paraguay, Caazapá Dept., Tavai, 7 Dec 1988, <italic>F. Mereles 2122</italic>, G) <bold>E, F</bold> fruit of <italic><tp:taxon-name><tp:taxon-name-part taxon-name-part-type="genus" reg="Microtea">M.</tp:taxon-name-part><tp:taxon-name-part taxon-name-part-type="species" reg="bahiensis">bahiensis</tp:taxon-name-part></tp:taxon-name></italic> (Brazil, Bahia state, Salvador, Dunas de Itapuã, nr Hotel Stella Maris, N from Condomínio Alamedas da Praia, 8 Jun 1993, <italic>P. de Queiroz 3211</italic>, PACA) <bold>G, H</bold> seed of <italic><tp:taxon-name><tp:taxon-name-part taxon-name-part-type="genus" reg="Microtea">M.</tp:taxon-name-part><tp:taxon-name-part taxon-name-part-type="species" reg="bahiensis">bahiensis</tp:taxon-name-part></tp:taxon-name></italic> (Brazil, Bahia state, Salvador, Dunas de Itapuã, nr Hotel Stella Maris, N from Condomínio Alamedas da Praia, 8 Jun 1993, <italic>P. de Queiroz 3211</italic>, PACA). Magnification: <bold>A, E</bold> – 30×, <bold>B, F</bold> – 100×, <bold>C, G</bold> – 50×, <bold>D, H</bold> – 300×.</p></caption><graphic xmlns:xlink="http://www.w3.org/1999/xlink" xlink:href="phytokeys-115-001-g006.jpg" position="float" orientation="portrait" xlink:type="simple" id="oo_255659.jpg"/></fig><fig id="F19" position="float" orientation="portrait"><label>Figure 19.</label><caption><p>Distribution map of <italic><tp:taxon-name><tp:taxon-name-part taxon-name-part-type="genus" reg="Microtea">Microtea</tp:taxon-name-part><tp:taxon-name-part taxon-name-part-type="species" reg="sulcicaulis">sulcicaulis</tp:taxon-name-part></tp:taxon-name></italic> (circles) and <italic><tp:taxon-name><tp:taxon-name-part taxon-name-part-type="genus" reg="Microtea">M.</tp:taxon-name-part><tp:taxon-name-part taxon-name-part-type="species" reg="bahiensis">bahiensis</tp:taxon-name-part></tp:taxon-name></italic> (star).</p></caption><graphic xmlns:xlink="http://www.w3.org/1999/xlink" xlink:href="phytokeys-115-001-g019.jpg" position="float" orientation="portrait" xlink:type="simple" id="oo_255672.jpg"/></fig></tp:treatment-sec></tp:taxon-treatment>
