# Supplementary material for: Evolutionary relationships and taxonomy of Microtea (Microteaceae), a basal lineage in the core Caryophyllales
Source: PhytoKeys. 2019 Jan 9;(115):1–50. doi: 10.3897/phytokeys.115.29041 (PMC6335385; doi:10.3897/phytokeys.115.29041)
Supplement: XML Treatment for M. portoricensis [file phytokeys.115.29041-treatment9.xml]

<!DOCTYPE tp:taxon-treatment
  PUBLIC "-//TaxonX//DTD Taxonomic Treatment Publishing DTD v0 20100105//EN" "tax-treatment-NSO.dtd">
<tp:taxon-treatment xmlns:tp="http://www.plazi.org/taxpub"><tp:treatment-meta><kwd-group><label>Taxon classification</label><kwd><named-content xmlns:xlink="http://www.w3.org/1999/xlink" content-type="kingdom">Plantae</named-content></kwd><kwd><named-content xmlns:xlink="http://www.w3.org/1999/xlink" content-type="order">Caryophyllales</named-content></kwd><kwd><named-content xmlns:xlink="http://www.w3.org/1999/xlink" content-type="family">Microteaceae</named-content></kwd></kwd-group><mixed-citation publication-type="journal"><person-group><name><surname>Sukhorukov</surname><given-names>Alexander P.</given-names></name><name><surname>Sennikov</surname><given-names>Alexander N.</given-names></name><name><surname>Nilova</surname><given-names>Maya V.</given-names></name><name><surname>Mazei</surname><given-names>Yuri</given-names></name><name><surname>Kushunina</surname><given-names>Maria</given-names></name><name><surname>Marchioretto</surname><given-names>Maria Salete</given-names></name><name><surname>Hanáček</surname><given-names>Pavel</given-names></name></person-group><article-title>Evolutionary relationships and taxonomy of <italic><tp:taxon-name><tp:taxon-name-part taxon-name-part-type="genus" reg="Microtea">Microtea</tp:taxon-name-part></tp:taxon-name></italic> (<tp:taxon-name><tp:taxon-name-part taxon-name-part-type="family">Microteaceae</tp:taxon-name-part></tp:taxon-name>), a basal lineage in the core <tp:taxon-name><tp:taxon-name-part taxon-name-part-type="order">Caryophyllales</tp:taxon-name-part></tp:taxon-name></article-title><source>PhytoKeys</source><day>9</day><month>1</month><year>2019</year><volume>2019</volume><issue>115</issue><fpage>1</fpage><lpage>50</lpage><pub-id pub-id-type="doi">10.3897/phytokeys.115.29041</pub-id></mixed-citation></tp:treatment-meta><tp:nomenclature><label>7.</label><tp:taxon-name>
                <tp:taxon-name-part taxon-name-part-type="genus" reg="Microtea">M.</tp:taxon-name-part>
                <tp:taxon-name-part taxon-name-part-type="species" reg="portoricensis">portoricensis</tp:taxon-name-part>
              </tp:taxon-name><tp:taxon-authority>Urb., Ber. Deutsch. Bot. Ges. 3: 324 (1885).</tp:taxon-authority></tp:nomenclature><tp:treatment-sec sec-type="Lectotype" id="SECID0EYOBK"><title>Lectotype.</title><p>(designated by <xref ref-type="bibr" rid="B37">Nowicke 1968</xref>: 348, first-step lectotype; Sennikov &amp; Sukhorukov, second-step lectotype designated here): PUERTO RICO. Cabo Rojo, in campis, 20 January 1885, <italic>P. Sintenis 717</italic> (S-R-3531 – image! isolectotypes P00743938! B 10 0296282! B 10 0296820! BM000019288! G! K000601210! P00743938! P00743939! L1678241! L1678242! LE!).</p></tp:treatment-sec><tp:treatment-sec sec-type="description" id="SECID0EEPBK"><title>Description.</title><p>Annual, glabrous, stems decumbent, up to 30 cm; rosulate leaves up to 8.0 cm, long-petiolate (petioles up to 3.0 cm), obovate or oblong, mostly persistent at fruiting; cauline leaves rhombic or ovate, cuneate; inflorescence a spike, one-sided, flowers sessile or very shortly pedicellate (pedicels at fruiting ~1.0 mm); bracteoles mostly absent or tiny; perianth segments 4–5, greenish, lanceolate or oblong; stamens 4–5; stigmas 2, thick; fruit almost orbicular or broadly ovate, 0.9–1.1 × 0.9–1.0 mm, reticulate, without any projections (Fig. <xref ref-type="fig" rid="F7">7A, B</xref>); seed 0.9–1.0 mm, with rough surface (Fig. <xref ref-type="fig" rid="F7">7D</xref>). Note: This species is assigned here to the type subgenus, although it was not included in the molecular analysis. Morphologically, it is closely related to <italic><tp:taxon-name><tp:taxon-name-part taxon-name-part-type="genus" reg="Microtea">M.</tp:taxon-name-part><tp:taxon-name-part taxon-name-part-type="species" reg="debilis">debilis</tp:taxon-name-part></tp:taxon-name></italic>.</p></tp:treatment-sec><tp:treatment-sec sec-type="distribution" id="SECID0E4PBK"><title>Distribution.</title><p>Endemic to the Greater Antilles (Fig. <xref ref-type="fig" rid="F20">20</xref>).</p><fig id="F20" position="float" orientation="portrait"><label>Figure 20.</label><caption><p>Distribution map of <italic><tp:taxon-name><tp:taxon-name-part taxon-name-part-type="genus" reg="Microtea">Microtea</tp:taxon-name-part><tp:taxon-name-part taxon-name-part-type="species" reg="portoricensis">portoricensis</tp:taxon-name-part></tp:taxon-name></italic>.</p></caption><graphic xmlns:xlink="http://www.w3.org/1999/xlink" xlink:href="phytokeys-115-001-g020.jpg" position="float" orientation="portrait" xlink:type="simple" id="oo_255673.jpg"/></fig></tp:treatment-sec><tp:treatment-sec sec-type="material" id="SECID0E6QBK"><title>Specimens examined.</title><p><bold>DOMINICAN REPUBLIC</bold>: reported by <xref ref-type="bibr" rid="B36">Moscoso (1943)</xref> and <xref ref-type="bibr" rid="B37">Nowicke (1968</xref> [“herbarium S”] (n.v.); <bold>HAITI</bold>: reported by <xref ref-type="bibr" rid="B37">Nowicke (1968)</xref>, herbarium S (n.v.); <bold>CUBA</bold>: Santiago de las Vegas, 10 May 1904, <italic>H.A. van Hermann 121</italic> (BM00019279, P04598109); Ramón de la Sagra, [without date] <italic>A. Jamain s.n.</italic> (P04598110); Limonar, 1864, <italic>Angel 771</italic> (LE); Havana, 3 Nov 1921, <italic>E.L. Ekman 13408</italic> (G); <bold>PUERTO RICO</bold>: see type specimens; Cabo Rojo, 1864, <italic>Grosourdy 13</italic> (P04598159); Laguna Derrumadero, nr Bayaguana, 7 Sep 1981, <italic>T. Zanoni &amp; M. Mejia 16407</italic> (NY01509884 – image!).</p><!--PageBreak--></tp:treatment-sec><tp:treatment-sec><!--Section generated to contain objects referenced in tp:taxon-treatment.--><fig id="F7" position="float" orientation="portrait"><label>Figure 7.</label><caption><p>Fruits and seeds of <italic><tp:taxon-name><tp:taxon-name-part taxon-name-part-type="genus" reg="Microtea">Microtea</tp:taxon-name-part><tp:taxon-name-part taxon-name-part-type="species" reg="portoricensis">portoricensis</tp:taxon-name-part></tp:taxon-name></italic> and <italic><tp:taxon-name><tp:taxon-name-part taxon-name-part-type="genus" reg="Microtea">M.</tp:taxon-name-part><tp:taxon-name-part taxon-name-part-type="species" reg="glochidiata">glochidiata</tp:taxon-name-part></tp:taxon-name></italic>: <bold>A, B</bold> fruit of <italic><tp:taxon-name><tp:taxon-name-part taxon-name-part-type="genus" reg="Microtea">M.</tp:taxon-name-part><tp:taxon-name-part taxon-name-part-type="species" reg="portoricensis">portoricensis</tp:taxon-name-part></tp:taxon-name></italic>, enclosed in the perianth (Puerto Rico, Cabo Rojo, 1864, <italic>Grosourdy 13</italic>, P04598159) <bold>C, D</bold> seed of <italic><tp:taxon-name><tp:taxon-name-part taxon-name-part-type="genus" reg="Microtea">M.</tp:taxon-name-part><tp:taxon-name-part taxon-name-part-type="species" reg="portoricensis">portoricensis</tp:taxon-name-part></tp:taxon-name></italic> (Puerto Rico, Cabo Rojo, 1864, <italic>Grosourdy 13</italic>, P04598159) <bold>E, F</bold> fruit of <italic><tp:taxon-name><tp:taxon-name-part taxon-name-part-type="genus" reg="Microtea">M.</tp:taxon-name-part><tp:taxon-name-part taxon-name-part-type="species" reg="glochidiata">glochidiata</tp:taxon-name-part></tp:taxon-name></italic> (Brazil, Maranhão, Barao do Grajau, 21 Jan 2012, <italic>R.M. Harley et al. 56455</italic>, K) <bold>G, H</bold> seed of <italic><tp:taxon-name><tp:taxon-name-part taxon-name-part-type="genus" reg="Microtea">M.</tp:taxon-name-part><tp:taxon-name-part taxon-name-part-type="species" reg="glochidiata">glochidiata</tp:taxon-name-part></tp:taxon-name></italic> (Brazil, Maranhão, Barao do Grajau, 21 Jan 2012, <italic>R.M. Harley et al. 56455</italic>, K). Magnification: <bold>A, E</bold> – 30×, <bold>B, F</bold> – 100×, <bold>C, G</bold> – 50×, <bold>D, H</bold> – 300×.</p></caption><graphic xmlns:xlink="http://www.w3.org/1999/xlink" xlink:href="phytokeys-115-001-g007.jpg" position="float" orientation="portrait" xlink:type="simple" id="oo_255660.jpg"/></fig></tp:treatment-sec><ref-list><ref id="B37"><mixed-citation xmlns:xlink="http://www.w3.org/1999/xlink" xlink:type="simple"><person-group><name name-style="western"><surname>Nowicke</surname><given-names>WH</given-names></name></person-group> (<year>1968</year>) <article-title>Palynotaxonomic study of the <tp:taxon-name><tp:taxon-name-part taxon-name-part-type="family">Phytolaccaceae</tp:taxon-name-part></tp:taxon-name>.</article-title><source>Annals of the Missouri Botanical Garden</source><volume>55</volume>(<issue>3</issue>): <fpage>294</fpage>–<lpage>364</lpage>. <ext-link xlink:type="simple" ext-link-type="doi" xlink:href="10.2307/2395128">https://doi.org/10.2307/2395128</ext-link></mixed-citation></ref><ref id="B36"><mixed-citation xmlns:xlink="http://www.w3.org/1999/xlink" xlink:type="simple"><person-group><name name-style="western"><surname>Moscoso</surname><given-names>RM</given-names></name></person-group> (<year>1943</year>) Catalogus Florae Domingensis, Part 1. Printing Co., New York.</mixed-citation></ref></ref-list></tp:taxon-treatment>
