# Supplementary material for: Evolutionary relationships and taxonomy of Microtea (Microteaceae), a basal lineage in the core Caryophyllales
Source: PhytoKeys. 2019 Jan 9;(115):1–50. doi: 10.3897/phytokeys.115.29041 (PMC6335385; doi:10.3897/phytokeys.115.29041)
Supplement: XML Treatment for M. glochidiata [file phytokeys.115.29041-treatment11.xml]

<!DOCTYPE tp:taxon-treatment
  PUBLIC "-//TaxonX//DTD Taxonomic Treatment Publishing DTD v0 20100105//EN" "tax-treatment-NSO.dtd">
<tp:taxon-treatment xmlns:tp="http://www.plazi.org/taxpub"><tp:treatment-meta><kwd-group><label>Taxon classification</label><kwd><named-content xmlns:xlink="http://www.w3.org/1999/xlink" content-type="kingdom">Plantae</named-content></kwd><kwd><named-content xmlns:xlink="http://www.w3.org/1999/xlink" content-type="order">Caryophyllales</named-content></kwd><kwd><named-content xmlns:xlink="http://www.w3.org/1999/xlink" content-type="family">Microteaceae</named-content></kwd></kwd-group><mixed-citation publication-type="journal"><person-group><name><surname>Sukhorukov</surname><given-names>Alexander P.</given-names></name><name><surname>Sennikov</surname><given-names>Alexander N.</given-names></name><name><surname>Nilova</surname><given-names>Maya V.</given-names></name><name><surname>Mazei</surname><given-names>Yuri</given-names></name><name><surname>Kushunina</surname><given-names>Maria</given-names></name><name><surname>Marchioretto</surname><given-names>Maria Salete</given-names></name><name><surname>Hanáček</surname><given-names>Pavel</given-names></name></person-group><article-title>Evolutionary relationships and taxonomy of <italic><tp:taxon-name><tp:taxon-name-part taxon-name-part-type="genus" reg="Microtea">Microtea</tp:taxon-name-part></tp:taxon-name></italic> (<tp:taxon-name><tp:taxon-name-part taxon-name-part-type="family">Microteaceae</tp:taxon-name-part></tp:taxon-name>), a basal lineage in the core <tp:taxon-name><tp:taxon-name-part taxon-name-part-type="order">Caryophyllales</tp:taxon-name-part></tp:taxon-name></article-title><source>PhytoKeys</source><day>9</day><month>1</month><year>2019</year><volume>2019</volume><issue>115</issue><fpage>1</fpage><lpage>50</lpage><pub-id pub-id-type="doi">10.3897/phytokeys.115.29041</pub-id></mixed-citation></tp:treatment-meta><tp:nomenclature><label>8.</label><tp:taxon-name>
                <tp:taxon-name-part taxon-name-part-type="genus" reg="Microtea">M.</tp:taxon-name-part>
                <tp:taxon-name-part taxon-name-part-type="species" reg="glochidiata">glochidiata</tp:taxon-name-part>
              </tp:taxon-name><tp:taxon-authority>Moq. in DC., Prodr. 13(2): 18 (1849).</tp:taxon-authority></tp:nomenclature><tp:treatment-sec sec-type="Lectotype" id="SECID0EVWBK"><title>Lectotype.</title><p>(Sukhorukov &amp; Sennikov, designated here): BRAZIL. Piauhy [Piauí], near Boa Esperança [-6.809768, -41.380520], February 1839, <italic>Gardner 2311</italic> (K000601202! isolectotypes B! P00743948! P00743949! P00743950!). Notes: The lectotype specimen, <italic>Gardner 2311</italic>, was collected when G. Gardner used the hospitality of Rev. Marcos de Araújo Costa (<xref ref-type="bibr" rid="B18">Gardner 1846</xref>), who was a land-owner, amateur botanist and educator in the province of Piauí, Brazil. The other collections cited in the protologue (<xref ref-type="bibr" rid="B34">Moquin-Tandon 1849</xref>), <italic>Blanchet 2680</italic> from Villa di Barra, belong to <italic><tp:taxon-name><tp:taxon-name-part taxon-name-part-type="genus" reg="Microtea">M.</tp:taxon-name-part><tp:taxon-name-part taxon-name-part-type="species" reg="maypurensis">maypurensis</tp:taxon-name-part></tp:taxon-name></italic> (P00798999) and <italic><tp:taxon-name><tp:taxon-name-part taxon-name-part-type="genus" reg="Microtea">M.</tp:taxon-name-part><tp:taxon-name-part taxon-name-part-type="species" reg="celosioides">celosioides</tp:taxon-name-part></tp:taxon-name></italic> (BM000019298).</p></tp:treatment-sec><tp:treatment-sec sec-type="description" id="SECID0EXYBK"><title>Description.</title><p>Annual, glabrous, up to 40 cm; stem erect, usually branched from the base with mostly persistent rosulate leaves; leaves linear to oblong, cuneate, 1.0–<!--PageBreak-->3.0 cm long, 0.1–0.4 cm wide; inflorescence thyrsoid, flowers 1–6 at each node, pedicels at fruiting 1.5–2.5(3.0) mm long; each flower with a bract and two bracteoles; perianth segments 5, white or yellowish, broadly ovoid or suborbicular, 0.8–1.0 mm long, imbricate; stamens 5–8; stigmas 3–5, filiform; fruit orbicular, its body 1.0–1.2 mm, covered with plumose outgrowths 0.4–0.7 mm long (Fig. <xref ref-type="fig" rid="F7">7E, F</xref>); pericarp easily scraped off the seed; seed ~1.0 mm, with slightly alveolate surface (Fig. <xref ref-type="fig" rid="F7">7H</xref>).</p></tp:treatment-sec><tp:treatment-sec sec-type="habitat" id="SECID0EQZBK"><title>Habitat.</title><p>Forest margins, roadsides, ruderal sites, on sandy substrates at altitudes up to 500 m a.s.l.</p></tp:treatment-sec><tp:treatment-sec sec-type="distribution" id="SECID0EVZBK"><title>Distribution.</title><p>(Fig. <xref ref-type="fig" rid="F21">21</xref>) Eastern tropical Brazil.</p><fig id="F21" position="float" orientation="portrait"><label>Figure 21.</label><caption><p>Distribution map of <italic><tp:taxon-name><tp:taxon-name-part taxon-name-part-type="genus" reg="Microtea">Microtea</tp:taxon-name-part><tp:taxon-name-part taxon-name-part-type="species" reg="glochidiata">glochidiata</tp:taxon-name-part></tp:taxon-name></italic>.</p></caption><graphic xmlns:xlink="http://www.w3.org/1999/xlink" xlink:href="phytokeys-115-001-g021.jpg" position="float" orientation="portrait" xlink:type="simple" id="oo_255674.jpg"/></fig></tp:treatment-sec><tp:treatment-sec sec-type="material" id="SECID0EX1BK"><title>Specimens examined.</title><p><bold>BRAZIL: Bahia</bold>: Jacobina, [without date] <italic>Blanchet 2630</italic> (P04598062); Nova da Rainha, [without date] <italic>Martius 304</italic>/<italic>18</italic> (M); Gentio do Ouro, 22 Feb 1977, <italic>R.M. Harley 18907</italic> (E, K, M, P05197098, U1473427); Gentio do Ouro Mun., nr Santo Inácio, 26 Feb 1977, <italic>R.M. Harley 19120</italic> (E, P05197099, U1473426); Upper São Francisco river, Caldeirão Grande, 500 m, 18 Apr 1980, <italic>R.M. Harley 21511</italic> (K); Riacho Grande, 4–5 km NE from Itatim, Santa Terezinha, 16 May 1983, <italic>L. Noblick et al. 3243</italic> (PACA); Tucano Mun., 20 Feb 1992, <italic>A.M. de Carvalho &amp; D.J.N. Hind 3841</italic> (G, K, PACA); Paramirim Mun., Lago do Leito, 17 Jan 1997, <italic>G. Hatschbach et al. 65893</italic> (H1693402); Rio de Contas Mun., 5 Feb 1997, <!--PageBreak--><italic>M.L. Guedes et al. 5118</italic> (K); Remanso, 27 Feb 2000, <italic>M.R. Fonseca et al. 46314</italic> (K, P000868555); Remanso, 10 Mar 2005, <italic>L.P. Queiroz et al. 10070</italic> (HUEFS093066 – image!); <bold>Ceará</bold>: Sobral, 8 Apr 1984, <italic>A. Fernandes 12451</italic> (ASE0023720 – image!); <bold>Espírito Santo</bold>: between Colatina &amp; Patrimônio, 4 Dec 1971, <italic>A.P. Duarte 13986</italic> (PACA); <bold>Maranhão</bold>: Sao Raimundo das Mangabeiras Mun., 15 Mar 1962, <italic>G. Eiten &amp; L.T. Eiten 3674</italic> (K); Barao do Grajau, 21 Jan 2012, <italic>R.M. Harley et al. 56455</italic> (K); <bold>Pernambuco</bold>: Petrolina, 22 Jan 1970, <italic>P. Carauta 1008</italic> (RB169035 – image!); <bold>Piauí</bold>: see lectotype and isolectotypes of <italic><tp:taxon-name><tp:taxon-name-part taxon-name-part-type="genus" reg="Microtea">M.</tp:taxon-name-part><tp:taxon-name-part taxon-name-part-type="species" reg="glochidiata">glochidiata</tp:taxon-name-part></tp:taxon-name></italic>; Caracol, 25 Feb 2011, <italic>E. Melo et al. 9216</italic> (PACA); <bold>Rio Grande do Norte</bold>: Jucurutu, 1 Jun 2008, <italic>A.A. Roque 570</italic> (HUEFS164628 – image!).</p></tp:treatment-sec><tp:treatment-sec><!--Section generated to contain objects referenced in tp:taxon-treatment.--><fig id="F7" position="float" orientation="portrait"><label>Figure 7.</label><caption><p>Fruits and seeds of <italic><tp:taxon-name><tp:taxon-name-part taxon-name-part-type="genus" reg="Microtea">Microtea</tp:taxon-name-part><tp:taxon-name-part taxon-name-part-type="species" reg="portoricensis">portoricensis</tp:taxon-name-part></tp:taxon-name></italic> and <italic><tp:taxon-name><tp:taxon-name-part taxon-name-part-type="genus" reg="Microtea">M.</tp:taxon-name-part><tp:taxon-name-part taxon-name-part-type="species" reg="glochidiata">glochidiata</tp:taxon-name-part></tp:taxon-name></italic>: <bold>A, B</bold> fruit of <italic><tp:taxon-name><tp:taxon-name-part taxon-name-part-type="genus" reg="Microtea">M.</tp:taxon-name-part><tp:taxon-name-part taxon-name-part-type="species" reg="portoricensis">portoricensis</tp:taxon-name-part></tp:taxon-name></italic>, enclosed in the perianth (Puerto Rico, Cabo Rojo, 1864, <italic>Grosourdy 13</italic>, P04598159) <bold>C, D</bold> seed of <italic><tp:taxon-name><tp:taxon-name-part taxon-name-part-type="genus" reg="Microtea">M.</tp:taxon-name-part><tp:taxon-name-part taxon-name-part-type="species" reg="portoricensis">portoricensis</tp:taxon-name-part></tp:taxon-name></italic> (Puerto Rico, Cabo Rojo, 1864, <italic>Grosourdy 13</italic>, P04598159) <bold>E, F</bold> fruit of <italic><tp:taxon-name><tp:taxon-name-part taxon-name-part-type="genus" reg="Microtea">M.</tp:taxon-name-part><tp:taxon-name-part taxon-name-part-type="species" reg="glochidiata">glochidiata</tp:taxon-name-part></tp:taxon-name></italic> (Brazil, Maranhão, Barao do Grajau, 21 Jan 2012, <italic>R.M. Harley et al. 56455</italic>, K) <bold>G, H</bold> seed of <italic><tp:taxon-name><tp:taxon-name-part taxon-name-part-type="genus" reg="Microtea">M.</tp:taxon-name-part><tp:taxon-name-part taxon-name-part-type="species" reg="glochidiata">glochidiata</tp:taxon-name-part></tp:taxon-name></italic> (Brazil, Maranhão, Barao do Grajau, 21 Jan 2012, <italic>R.M. Harley et al. 56455</italic>, K). Magnification: <bold>A, E</bold> – 30×, <bold>B, F</bold> – 100×, <bold>C, G</bold> – 50×, <bold>D, H</bold> – 300×.</p></caption><graphic xmlns:xlink="http://www.w3.org/1999/xlink" xlink:href="phytokeys-115-001-g007.jpg" position="float" orientation="portrait" xlink:type="simple" id="oo_255660.jpg"/></fig></tp:treatment-sec><ref-list><ref id="B18"><mixed-citation xmlns:xlink="http://www.w3.org/1999/xlink" xlink:type="simple"><person-group><name name-style="western"><surname>Gardner</surname><given-names>G</given-names></name></person-group> (<year>1846</year>) Travels in the interior of Brazil, principally through the northern provinces, and the gold and diamond districts, during the years 1836–1841. Reeve Brothers, London.</mixed-citation></ref><ref id="B34"><mixed-citation xmlns:xlink="http://www.w3.org/1999/xlink" xlink:type="simple"><person-group><name name-style="western"><surname>Moquin-Tandon</surname><given-names>A</given-names></name></person-group> (<year>1849</year>) <article-title><tp:taxon-name><tp:taxon-name-part taxon-name-part-type="family">Phytolaccaceae</tp:taxon-name-part></tp:taxon-name>.</article-title> In: <person-group><name name-style="western"><surname>De Candolle</surname><given-names>A</given-names></name></person-group> (<role>Ed.</role>) <issue-title>Prodromus systematis universalis regni vegetabilis, Vol.</issue-title><source>13, pt. 2. V. Masson, Paris</source>, <fpage>3</fpage>–<lpage>40</lpage>.</mixed-citation></ref></ref-list></tp:taxon-treatment>
