# Supplementary material for: Evolutionary relationships and taxonomy of Microtea (Microteaceae), a basal lineage in the core Caryophyllales
Source: PhytoKeys. 2019 Jan 9;(115):1–50. doi: 10.3897/phytokeys.115.29041 (PMC6335385; doi:10.3897/phytokeys.115.29041)
Supplement: XML Treatment for M. tenuifolia [file phytokeys.115.29041-treatment13.xml]

<!DOCTYPE tp:taxon-treatment
  PUBLIC "-//TaxonX//DTD Taxonomic Treatment Publishing DTD v0 20100105//EN" "tax-treatment-NSO.dtd">
<tp:taxon-treatment xmlns:tp="http://www.plazi.org/taxpub"><tp:treatment-meta><kwd-group><label>Taxon classification</label><kwd><named-content xmlns:xlink="http://www.w3.org/1999/xlink" content-type="kingdom">Plantae</named-content></kwd><kwd><named-content xmlns:xlink="http://www.w3.org/1999/xlink" content-type="order">Caryophyllales</named-content></kwd><kwd><named-content xmlns:xlink="http://www.w3.org/1999/xlink" content-type="family">Microteaceae</named-content></kwd></kwd-group><mixed-citation publication-type="journal"><person-group><name><surname>Sukhorukov</surname><given-names>Alexander P.</given-names></name><name><surname>Sennikov</surname><given-names>Alexander N.</given-names></name><name><surname>Nilova</surname><given-names>Maya V.</given-names></name><name><surname>Mazei</surname><given-names>Yuri</given-names></name><name><surname>Kushunina</surname><given-names>Maria</given-names></name><name><surname>Marchioretto</surname><given-names>Maria Salete</given-names></name><name><surname>Hanáček</surname><given-names>Pavel</given-names></name></person-group><article-title>Evolutionary relationships and taxonomy of <italic><tp:taxon-name><tp:taxon-name-part taxon-name-part-type="genus" reg="Microtea">Microtea</tp:taxon-name-part></tp:taxon-name></italic> (<tp:taxon-name><tp:taxon-name-part taxon-name-part-type="family">Microteaceae</tp:taxon-name-part></tp:taxon-name>), a basal lineage in the core <tp:taxon-name><tp:taxon-name-part taxon-name-part-type="order">Caryophyllales</tp:taxon-name-part></tp:taxon-name></article-title><source>PhytoKeys</source><day>9</day><month>1</month><year>2019</year><volume>2019</volume><issue>115</issue><fpage>1</fpage><lpage>50</lpage><pub-id pub-id-type="doi">10.3897/phytokeys.115.29041</pub-id></mixed-citation></tp:treatment-meta><tp:nomenclature><label>10.</label><tp:taxon-name>
                <tp:taxon-name-part taxon-name-part-type="genus" reg="Microtea">M.</tp:taxon-name-part>
                <tp:taxon-name-part taxon-name-part-type="species" reg="tenuifolia">tenuifolia</tp:taxon-name-part>
              </tp:taxon-name><tp:taxon-authority>Moq. in DC., Prodr. 13(2): 18 (1849).</tp:taxon-authority><tp:nomenclature-citation-list><tp:nomenclature-citation><tp:taxon-name><tp:taxon-name-part taxon-name-part-type="genus" reg="Microtea">M.</tp:taxon-name-part><tp:taxon-name-part taxon-name-part-type="species" reg="maypurensis">maypurensis</tp:taxon-name-part><tp:taxon-name-part taxon-name-part-type="infraspecific-rank">var.</tp:taxon-name-part><tp:taxon-name-part taxon-name-part-type="variety" reg="angustifolia">angustifolia</tp:taxon-name-part></tp:taxon-name><comment>Moq. in DC., Prodr. 13(2): 18 (1849). Lectotype (Sennikov &amp; Sukhorukov, designated here): BRAZIL. Jacobina Mountains in Bahia, 1836, Blanchet 2588 (P00798998!). </comment></tp:nomenclature-citation></tp:nomenclature-citation-list></tp:nomenclature><tp:treatment-sec sec-type="Lectotype" id="SECID0EQYCK"><title>Lectotype.</title><p>(designated by <xref ref-type="bibr" rid="B37">Nowicke 1968</xref>: 352): BRAZIL. Espírito Santo State, Pico d’Habira [Pico do Itabira], 1843, <italic>Claussen 392</italic> (P00743993!).</p></tp:treatment-sec><tp:treatment-sec sec-type="description" id="SECID0E3YCK"><title>Description.</title><p>Annual or short-lived perennial herb with several or numerous stems 10–40 cm high; leaves sessile (sometimes rosulate leaves shortly pedunculate), cuneate, 10–30 mm long and 0.3–3.0(5.0) mm wide; inflorescence a spike; pedicels 1.35–1.7(2.5) mm; flowers with a bract and two bracteoles, perianth segments 5, white, oblong; stamens 6–8, stigmas 3–5, thin; fruit 0.9–1.1 × 1.0–1.1 mm (Fig. <xref ref-type="fig" rid="F8">8E</xref>), equal to perianth or slightly protruding; pericarp smooth or with small and scattered tubercles (Fig. <xref ref-type="fig" rid="F8">8F</xref>), more or less reticulate, readily scraped off the seed; seed 0.9–1.1 mm, with rough surface (Fig. <xref ref-type="fig" rid="F8">8H</xref>).</p><p>We report for the first time that the perianth/fruit ratio is a useful distinguishing character for this species. Also, the number of stigmas can be useful in delimiting <italic><tp:taxon-name><tp:taxon-name-part taxon-name-part-type="genus" reg="Microtea">M.</tp:taxon-name-part><tp:taxon-name-part taxon-name-part-type="species" reg="tenuifolia">tenuifolia</tp:taxon-name-part></tp:taxon-name></italic> and similar forms of <italic><tp:taxon-name><tp:taxon-name-part taxon-name-part-type="genus" reg="Microtea">M.</tp:taxon-name-part><tp:taxon-name-part taxon-name-part-type="species" reg="celosioides">celosioides</tp:taxon-name-part></tp:taxon-name></italic> with narrower leaves. The character set of <italic><tp:taxon-name><tp:taxon-name-part taxon-name-part-type="genus" reg="Microtea">M.</tp:taxon-name-part><tp:taxon-name-part taxon-name-part-type="species" reg="tenuifolia">tenuifolia</tp:taxon-name-part></tp:taxon-name></italic> supports its close relationship to <italic><tp:taxon-name><tp:taxon-name-part taxon-name-part-type="genus" reg="Microtea">M.</tp:taxon-name-part><tp:taxon-name-part taxon-name-part-type="species" reg="maypurensis">maypurensis</tp:taxon-name-part></tp:taxon-name></italic>, especially the forms with reduced pericarp outgrowths. Remarkably, <xref ref-type="bibr" rid="B34">Moquin-Tandon (1849)</xref> described a new variety of <italic><tp:taxon-name><tp:taxon-name-part taxon-name-part-type="genus" reg="Microtea">M.</tp:taxon-name-part><tp:taxon-name-part taxon-name-part-type="species" reg="maypurensis">maypurensis</tp:taxon-name-part></tp:taxon-name></italic> (var. <tp:taxon-name><tp:taxon-name-part taxon-name-part-type="genus" reg="Microtea"/><tp:taxon-name-part taxon-name-part-type="species" reg="maypurensis"/><tp:taxon-name-part taxon-name-part-type="variety" reg="angustifolia">angustifolia</tp:taxon-name-part></tp:taxon-name> Moq.) represented by two specimens of <italic><tp:taxon-name><tp:taxon-name-part taxon-name-part-type="genus" reg="Microtea">M.</tp:taxon-name-part><tp:taxon-name-part taxon-name-part-type="species" reg="tenuifolia">tenuifolia</tp:taxon-name-part></tp:taxon-name></italic> (P00743955! and P00798998!) and one specimen containing two individuals, <italic><tp:taxon-name><tp:taxon-name-part taxon-name-part-type="genus" reg="Microtea">M.</tp:taxon-name-part><tp:taxon-name-part taxon-name-part-type="species" reg="tenuifolia">tenuifolia</tp:taxon-name-part></tp:taxon-name></italic> and a narrow-leaved <italic><tp:taxon-name><tp:taxon-name-part taxon-name-part-type="genus" reg="Microtea">M.</tp:taxon-name-part><tp:taxon-name-part taxon-name-part-type="species" reg="maypurensis">maypurensis</tp:taxon-name-part></tp:taxon-name></italic> (leg. <italic>Blanchet 2588</italic>, P00743954!). The figure of <italic><tp:taxon-name><tp:taxon-name-part taxon-name-part-type="genus" reg="Microtea">M.</tp:taxon-name-part><tp:taxon-name-part taxon-name-part-type="species" reg="tenuifolia">tenuifolia</tp:taxon-name-part></tp:taxon-name></italic> in <xref ref-type="bibr" rid="B11">Calió and Pirani (2006)</xref> showing the tuberculate perianth is rather an exception, and the individuals with pericarp lacking the outgrowths have so far been collected more frequently.</p></tp:treatment-sec><tp:treatment-sec sec-type="habitat" id="SECID0E16CK"><title>Habitat.</title><p>Forest margins, rocky places; 0–1000 m.</p><!--PageBreak--></tp:treatment-sec><tp:treatment-sec sec-type="distribution" id="SECID0EAADK"><title>Distribution.</title><p>Endemic to Eastern Brazil, found only in Bahia, Espírito Santo, Minas Gerais and Rio de Janeiro States (Fig. <xref ref-type="fig" rid="F25">25</xref>).</p><fig id="F25" position="float" orientation="portrait"><label>Figure 25.</label><caption><p>Distribution map of <italic><tp:taxon-name><tp:taxon-name-part taxon-name-part-type="genus" reg="Microtea">Microtea</tp:taxon-name-part><tp:taxon-name-part taxon-name-part-type="species" reg="tenuifolia">tenuifolia</tp:taxon-name-part></tp:taxon-name></italic>.</p></caption><graphic xmlns:xlink="http://www.w3.org/1999/xlink" xlink:href="phytokeys-115-001-g025.jpg" position="float" orientation="portrait" xlink:type="simple" id="oo_255678.jpg"/></fig></tp:treatment-sec><tp:treatment-sec sec-type="material" id="SECID0ELBDK"><title>Specimens examined.</title><p><bold>BRAZIL</bold>: <bold>Bahia</bold>: 4 km SW of Belmonte, 23 Mar 1974, <italic>R.M. Harley 17305</italic> (K, P04598081, U17305, U1473428); see lectotype of <tp:taxon-name><tp:taxon-name-part taxon-name-part-type="genus" reg="Microtea">M.</tp:taxon-name-part><tp:taxon-name-part taxon-name-part-type="species" reg="maypurensis">maypurensis</tp:taxon-name-part><tp:taxon-name-part taxon-name-part-type="infraspecific-rank">var.</tp:taxon-name-part><tp:taxon-name-part taxon-name-part-type="variety" reg="angustifolia">angustifolia</tp:taxon-name-part></tp:taxon-name>; Jacobina, [without date], <italic>Blanchet 153</italic> (BM000019209); Morro do Chapeu, 1000 m, 1 Jun 1980, <italic>R.M. Harley 22924</italic> (U1473452); <bold>Espírito Santo</bold>: see lectotype of <italic><tp:taxon-name><tp:taxon-name-part taxon-name-part-type="genus" reg="Microtea">M.</tp:taxon-name-part><tp:taxon-name-part taxon-name-part-type="species" reg="tenuifolia">tenuifolia</tp:taxon-name-part></tp:taxon-name></italic>; <bold>Minas Gerais</bold>: [without exact location] Feb 1839, <italic>Riedel 48</italic> (P007990000); [without exact location] 1841, <italic>Claussen 4</italic> (P00743934); [without exact location] 1845, <italic>Widgren s.n.</italic> (M); Caldas, 5 May 1870, <italic>A. Glaziou 11</italic> (P04598116); Caldas, 15 May 1870, <italic>A.T. Regnell s.n.</italic> (B); Serrra das Vertentes, Jun 1893, <italic>A. Glaziou 20437</italic> (B, K, P04598119); Turvo, 24 Apr 1926, <italic>W. Hohne &amp; A. Gehrt s.n.</italic> (PACA 76840); Buenópolis Mun., Curimatai, [without date] <italic>A. Glaziou 13127</italic> (P04598093); Buenópolis Mun., Curimatai, [without date] <italic>A. Glaziou 19399</italic> (P04598074); Serra do Espinhaco, 15 Feb 1969, <italic>H.S. Irwin et al. 23315</italic> (G); Bacia do Córrego Escurona, Grão Mogol, 2 Nov 1987, <italic>M.C. Assis &amp; al. s.n.</italic> (PACA 76297); Vale do Rio Itacambiruçu, Grão Mogol, 10 Dec 1989, <italic>A. Freire-Fierres et al. s.n.</italic> (PACA <!--PageBreak-->76298); Vale do Córrgo Escurona, Grão Mogol, 13 Jun 1990, <italic>A.A. Oliveira et al. s.n.</italic> (PACA 76299); Serra dos Inconfidentes, Pico do Itabirito, Itabirito, 4 Jan 1994, <italic>W.A. Teixeira s.n.</italic> (PACA); Estação Ecológica da Mata do Cedro, Carmópolis, 13 Jul 2004, <italic>L. Echternacht &amp; T. Dornas 573</italic> (PACA); Estação Ecológica da Mata do Cedro, Carmópolis, 23 Jan 2005, <italic>L. Echternacht &amp; T. Dornas 830</italic> (PACA); Grão Mogol Mun., Parque Estadual de Grão Mogol, 13 Apr 2006, <italic>C.V. Vidal 177</italic> (PACA); Santana do Riacho Mun., Entre a Rodovia BR 251 e Grão Mogol, Cachoeira Véu de Noiva, 15 Mar 2007, <italic>M.S. Marchioretto 352 &amp; 355</italic> (PACA); <bold>Rio de Janeiro</bold>: nr Rio de Janeiro, Feb 1882, <italic>A. Glaziou 13127</italic> (G, K); Rio de Janeiro, 1887, <italic>A. Glaziou 17748</italic> (LE).</p></tp:treatment-sec><tp:treatment-sec><!--Section generated to contain objects referenced in tp:taxon-treatment.--><fig id="F8" position="float" orientation="portrait"><label>Figure 8.</label><caption><p>Fruits and seeds of <italic><tp:taxon-name><tp:taxon-name-part taxon-name-part-type="genus" reg="Microtea">Microtea</tp:taxon-name-part><tp:taxon-name-part taxon-name-part-type="species" reg="maypurensis">maypurensis</tp:taxon-name-part></tp:taxon-name></italic> and <italic><tp:taxon-name><tp:taxon-name-part taxon-name-part-type="genus" reg="Microtea">M.</tp:taxon-name-part><tp:taxon-name-part taxon-name-part-type="species" reg="tenuifolia">tenuifolia</tp:taxon-name-part></tp:taxon-name></italic>: <bold>A, B</bold> fruit of <italic><tp:taxon-name><tp:taxon-name-part taxon-name-part-type="genus" reg="Microtea">M.</tp:taxon-name-part><tp:taxon-name-part taxon-name-part-type="species" reg="maypurensis">maypurensis</tp:taxon-name-part></tp:taxon-name></italic>, enclosed in the perianth (Bolivia, La Paz Dept., Beni river, Jul 1886, <italic>H.H. Rusby 1379</italic>, LE) <bold>C, D</bold> seed of <italic><tp:taxon-name><tp:taxon-name-part taxon-name-part-type="genus" reg="Microtea">M.</tp:taxon-name-part><tp:taxon-name-part taxon-name-part-type="species" reg="maypurensis">maypurensis</tp:taxon-name-part></tp:taxon-name></italic> (Bolivia, La Paz Dept., Beni river, Jul 1886, <italic>H.H. Rusby 1379</italic>, LE) <bold>E, F</bold> fruit of <italic><tp:taxon-name><tp:taxon-name-part taxon-name-part-type="genus" reg="Microtea">M.</tp:taxon-name-part><tp:taxon-name-part taxon-name-part-type="species" reg="tenuifolia">tenuifolia</tp:taxon-name-part></tp:taxon-name></italic> enclosed in the perianth (Brazil, Minas Gerais, Serrra das Vertentes, Jun 1893, <italic>A. Glaziou 20437</italic>, B) <bold>G, H</bold> seed of <italic><tp:taxon-name><tp:taxon-name-part taxon-name-part-type="genus" reg="Microtea">M.</tp:taxon-name-part><tp:taxon-name-part taxon-name-part-type="species" reg="tenuifolia">tenuifolia</tp:taxon-name-part></tp:taxon-name></italic> (Brazil, Jacobina Mountains in Bahia, 1836, <italic>Blanchet 2588</italic>, P00798998). Magnification: <bold>A, E</bold> – 30×, <bold>B, F</bold> – 100×, <bold>C, G</bold> – 50×, <bold>D, H</bold> – 300×.</p></caption><graphic xmlns:xlink="http://www.w3.org/1999/xlink" xlink:href="phytokeys-115-001-g008.jpg" position="float" orientation="portrait" xlink:type="simple" id="oo_255661.jpg"/></fig></tp:treatment-sec><ref-list><ref id="B37"><mixed-citation xmlns:xlink="http://www.w3.org/1999/xlink" xlink:type="simple"><person-group><name name-style="western"><surname>Nowicke</surname><given-names>WH</given-names></name></person-group> (<year>1968</year>) <article-title>Palynotaxonomic study of the <tp:taxon-name><tp:taxon-name-part taxon-name-part-type="family">Phytolaccaceae</tp:taxon-name-part></tp:taxon-name>.</article-title><source>Annals of the Missouri Botanical Garden</source><volume>55</volume>(<issue>3</issue>): <fpage>294</fpage>–<lpage>364</lpage>. <ext-link xlink:type="simple" ext-link-type="doi" xlink:href="10.2307/2395128">https://doi.org/10.2307/2395128</ext-link></mixed-citation></ref><ref id="B34"><mixed-citation xmlns:xlink="http://www.w3.org/1999/xlink" xlink:type="simple"><person-group><name name-style="western"><surname>Moquin-Tandon</surname><given-names>A</given-names></name></person-group> (<year>1849</year>) <article-title><tp:taxon-name><tp:taxon-name-part taxon-name-part-type="family">Phytolaccaceae</tp:taxon-name-part></tp:taxon-name>.</article-title> In: <person-group><name name-style="western"><surname>De Candolle</surname><given-names>A</given-names></name></person-group> (<role>Ed.</role>) <issue-title>Prodromus systematis universalis regni vegetabilis, Vol.</issue-title><source>13, pt. 2. V. Masson, Paris</source>, <fpage>3</fpage>–<lpage>40</lpage>.</mixed-citation></ref><ref id="B11"><mixed-citation xmlns:xlink="http://www.w3.org/1999/xlink" xlink:type="simple"><person-group><name name-style="western"><surname>Calió</surname><given-names>MF</given-names></name><name name-style="western"><surname>Pirani</surname><given-names>JR</given-names></name></person-group> (<year>2006</year>) <article-title>Flora de Grão Mogol, Minas Gerais: <tp:taxon-name><tp:taxon-name-part taxon-name-part-type="family">Phytolaccaceae</tp:taxon-name-part></tp:taxon-name>. Boletim de Botânica, Departamento de Botânica. Instituto de Biociências.</article-title><source>Universidade de São Paulo</source><volume>24</volume>: <fpage>15</fpage>–<lpage>16</lpage>.</mixed-citation></ref></ref-list></tp:taxon-treatment>
